# Supplementary material for: Feature-Based Growth Curve Classification Enables Efficient Phage Discrimination
Source: Viruses. 2026 Jan 9;18(1):92. doi: 10.3390/v18010092 (PMC12846622; doi:10.3390/v18010092)
Supplement: Supplementary file 1 [file viruses-18-00092-s001.zip]

Archive with 59 entries (59 files):
- calc_centroid.py
- calc_dist_matrix.py
- clustering_dbscan.py
- clustering_dbscan_civi.py
- clustering_dbscan_nmds.py
- clustering_hclust.py
- clustering_hclust_civi.py
- clustering_hclust_nmds.py
- clustering_kmeans.py
- clustering_kmeans_civi.py
- clustering_kmeans_nmds.py
- environment.yaml
- eval_clusters.py
- extract_features.py
- gmm.py
- gmm_civi.py
- gmm_nmds.py
- input-growth_curve.csv
- logocv_analysis.py
- No1.jpg
- No10.jpg
- No11.jpg
- No12.jpg
- No13.jpg
- No14.jpg
- No15.jpg
- No16.jpg
- No17.jpg
- No18.jpg
- No19.jpg
- No20.jpg
- No22.jpg
- No23.jpg
- No24.jpg
- No3.jpg
- No4.jpg
- No5.jpg
- No6.jpg
- No7.jpg
- No8.jpg
- No9.jpg
- perform_nmds.r
- perform_nmds_logocv.r
- preprocessing_curves.py
- README.md
- requirements.txt
- run_analysis.sh
- R_requirements.txt
- supplementary_materials_revision.pdf
- T1.jpg
- T2.jpg
- T3.jpg
- T4.jpg
- T5.jpg
- T6.jpg
- T7.jpg
- TableS5_growth curve MOI controlled.csv
- TableS6_growth curve from plaque.csv
- TableS7_growth curve from sewage.csv
