# Supplementary material for: Feature-Based Growth Curve Classification Enables Efficient Phage Discrimination
Source: Viruses. 2026 Jan 9;18(1):92. doi: 10.3390/v18010092 (PMC12846622; doi:10.3390/v18010092)
Supplement: Supplementary file 1 [file viruses-18-00092-s001.zip › calc_centroid.py]

# Centroid indexの算出とプロット
import numpy as np
import pandas as pd
import matplotlib.pyplot as plt
import os


class CentroidIndexCalculator:
    """
    バクテリア成長曲線のセントロイド指標(Centroid Index)を計算するクラス

    参考論文：
    Hosseini, N., Chehreghani, M., Moineau, S., & Charette, S. J. (2024).
    Centroid of the bacterial growth curves: a metric to assess phage efficiency.
    Communications Biology, 7(1), 673.
    """

    def __init__(self):
        """初期化"""
        pass

    def load_data(self, time, control_od, phage_od):
        """
        時系列データをロード

        Parameters:
        ----------
        time : array-like
            時間データ（分）
        control_od : array-like または list of array-like
            対照（ファージなし）のOD値。複数のコントロールサンプルの場合はリストで指定
        phage_od : array-like
            ファージありのOD値
        """
        self.time = np.array(time)

        # 複数のコントロールサンプルが指定された場合は平均を計算
        if isinstance(control_od, list) and all(
            isinstance(x, (list, np.ndarray, pd.Series)) for x in control_od
        ):
            # すべてのコントロールサンプルをnumpy配列に変換
            control_samples = [np.array(sample) for sample in control_od]
            # 平均を計算
            self.control_od = np.mean(control_samples, axis=0)
            # 元のサンプルも保存（後で使用する可能性がある場合）
            self.control_samples = control_samples
        else:
            # 単一のコントロールの場合
            self.control_od = np.array(control_od)
            self.control_samples = None

        self.phage_od = np.array(phage_od)

    def calculate_centroid(self, time, od_values):
        """
        セントロイド座標 (x_bar, y_bar) を計算

        論文の式(3)に基づく実装:
        x_bar = (Sum(A_j * x_bar_j)) / (Sum(A_j))
        y_bar = (Sum(A_j * y_bar_j)) / (Sum(A_j))

        Parameters:
        ----------
        time : array-like
            時間データ
        od_values : array-like
            OD値データ

        Returns:
        -------
        tuple
            (x_bar, y_bar, total_area): セントロイドの座標と総面積
        """
        # 各セグメント（台形）の面積を計算
        areas = []
        x_bar_values = []
        y_bar_values = []

        for i in range(len(time) - 1):
            # 台形の面積: 台形の高さ(時間間隔)×平均幅(平均OD)
            area = (time[i + 1] - time[i]) * (od_values[i] + od_values[i + 1]) / 2
            areas.append(area)

            # 式(5)に基づき、各セグメントのセントロイド座標を計算
            x_bar_j = time[i] + (
                (time[i + 1] - time[i])
                * (od_values[i] + 2 * od_values[i + 1])
                / 3
                * (od_values[i] + od_values[i + 1])
            )
            y_bar_j = (
                od_values[i + 1]
                + (od_values[i] ** 2 / (od_values[i] + od_values[i + 1]))
            ) / 3

            x_bar_values.append(x_bar_j)
            y_bar_values.append(y_bar_j)

        # 総面積
        total_area = sum(areas)

        # 重み付き座標の合計
        weighted_x = sum(areas[j] * x_bar_values[j] for j in range(len(areas)))
        weighted_y = sum(areas[j] * y_bar_values[j] for j in range(len(areas)))

        # セントロイド座標を計算
        x_bar = weighted_x / total_area
        y_bar = weighted_y / total_area

        return x_bar, y_bar, total_area

    def calculate_centroid_index(self):
        """
        セントロイド指標 (CI) を計算

        論文の式(6)に基づく実装:
        CI = 1 - (x_bar_phage * y_bar_phage) / (x_bar_ctrl * y_bar_ctrl)

        Returns:
        -------
        float
            Centroid Index (CI)値
        """
        # 対照群のセントロイド計算
        x_bar_ctrl, y_bar_ctrl, area_ctrl = self.calculate_centroid(
            self.time, self.control_od
        )

        # ファージ処理群のセントロイド計算
        x_bar_phage, y_bar_phage, area_phage = self.calculate_centroid(
            self.time, self.phage_od
        )

        # セントロイド指標の計算
        ci = 1 - ((x_bar_phage * y_bar_phage) / (x_bar_ctrl * y_bar_ctrl))

        # 計算結果を保存
        self.centroids = {
            "control": (x_bar_ctrl, y_bar_ctrl, area_ctrl),
            "phage": (x_bar_phage, y_bar_phage, area_phage),
        }
        self.ci = ci

        return ci

    def calculate_virulence_index(self):
        """
        既存のVirulence Index (VI)を計算

        VI = 1 - (Area_phage / Area_control)

        Returns:
        -------
        float
            Virulence Index (VI)値
        """
        if not hasattr(self, "centroids"):
            self.calculate_centroid_index()

        area_ctrl = self.centroids["control"][2]
        area_phage = self.centroids["phage"][2]

        vi = 1 - (area_phage / area_ctrl)
        self.vi = vi

        return vi


def main():
    working_dir = os.getcwd()
    # input_dir = "{}/input".format(working_dir)
    preprocessed_file = "denoised_filtered_normalized_with_no_phage.csv"
    output_dir = "{}/output".format(working_dir)

    # import preprocessed data
    df = pd.read_csv("{}/{}".format(output_dir, preprocessed_file))
    df["time_min"] = df["time"] / 60

    # CentroidIndexCalculatorクラスのインスタンス化
    calculator = CentroidIndexCalculator()

    # 各MOIのCI値とVI値を計算
    results = {}

    samples = df.columns[df.columns.str.startswith("T")]
    for sample in samples:
        calculator.load_data(
            time=df["time_min"],
            control_od=df["no_phage"],
            phage_od=df[sample],
        )
        ci = calculator.calculate_centroid_index()
        vi = calculator.calculate_virulence_index()
        results[sample] = {"CI": ci, "VI": vi}
        os.makedirs("{}/centroid".format(output_dir), exist_ok=True)
    results_df = pd.DataFrame(results).T
    results_df.to_csv("{}/centroid/centroid_index.csv".format(output_dir))


# メイン処理を実行
if __name__ == "__main__":
    main()
