# Supplementary material for: Feature-Based Growth Curve Classification Enables Efficient Phage Discrimination
Source: Viruses. 2026 Jan 9;18(1):92. doi: 10.3390/v18010092 (PMC12846622; doi:10.3390/v18010092)
Supplement: Supplementary file 1 [file viruses-18-00092-s001.zip › calc_dist_matrix.py]

import os
import pandas as pd
from sklearn.metrics import pairwise_distances

def main():
    working_dir = os.getcwd()
    output_dir = "{}/output".format(working_dir)

    # import preprocessed data
    df = pd.read_csv("{}/denoised_filtered_normalized.csv".format(output_dir))

    # preprocessing data
    df_samples = df.drop(columns=["time", "blank"])
    df_samples_T = df_samples.T

    dist_matrix = pairwise_distances(df_samples_T, metric="euclidean")
    
    # データ保存
    dist_df = pd.DataFrame(
        dist_matrix, index=df_samples_T.index, columns=df_samples_T.index
    )
    dist_df.to_csv(f"{output_dir}/dist_matrix.csv")


if __name__ == "__main__":
    main()
