# Supplementary material for: Feature-Based Growth Curve Classification Enables Efficient Phage Discrimination
Source: Viruses. 2026 Jan 9;18(1):92. doi: 10.3390/v18010092 (PMC12846622; doi:10.3390/v18010092)
Supplement: Supplementary file 1 [file viruses-18-00092-s001.zip › clustering_dbscan_nmds.py]

import numpy as np
import matplotlib as mpl
import pandas as pd
import matplotlib.pyplot as plt
from sklearn.cluster import DBSCAN
from sklearn.neighbors import NearestNeighbors
import seaborn as sns
import os

from clustering_kmeans_nmds import (
    preprocessing_features,
    export_clustering_results,
)

from eval_clusters import (
    calculate_metrics,
)

# フォント関連のエラーを回避するための設定
mpl.rcParams["font.family"] = "DejaVu Sans"


def find_optimal_eps(data, k=2, out_dir=None):
    nbrs = NearestNeighbors(n_neighbors=k).fit(data)
    distances, _ = nbrs.kneighbors(data)

    # k-nearestまでの距離をソート
    distances = np.sort(distances[:, k - 1], axis=0)

    # plot
    plt.figure(figsize=(8, 6))
    plt.plot(distances)
    plt.xlabel("Points sorted by distance")
    plt.ylabel(f"{k}-NN distance")
    plt.title("k-distance plot")
    plt.savefig(f"{out_dir}/k-distance_plot.png", bbox_inches="tight")

    # エルボー法によりepsを算出
    acceleration = np.diff(distances, 2)
    knee = np.argmax(acceleration) + 2
    eps = distances[knee]

    print(f"optimal eps is {eps}.")
    return eps


def perform_dbscan(X, optimal_eps, min_samples=1):
    dbscan = DBSCAN(eps=optimal_eps, min_samples=min_samples)
    dbscan.fit(X)
    labels = dbscan.labels_

    return labels


def plot_dbscan_nmds(df, cluster_labels, optimal_clusters, out_dir):
    plt.figure(figsize=(10, 6))
    plt.scatter(df.iloc[:, 0], df.iloc[:, 1], c=cluster_labels, cmap="viridis")
    plt.title(f"DBSCAN Clustering (eps={optimal_clusters})")
    plt.colorbar(label="cluster")
    plt.savefig(f"{out_dir}/dbscan_clusters.png", bbox_inches="tight")


def main():
    # working directory
    working_dir = os.getcwd()

    # output directory
    out_dir = f"{working_dir}/output/clustering_dbscan_nmds"
    # make save directory
    os.makedirs(out_dir, exist_ok=True)

    # データの読み込み
    df_distance = pd.read_csv(f"{working_dir}/output/dist_matrix.csv", index_col=0)

    df_nmds = pd.read_csv(f"{working_dir}/output/nmds_coords.csv", index_col=0)

    _, true_labels = preprocessing_features(features_df=df_nmds, columns_to_drop=None)

    optimal_clusters = find_optimal_eps(df_distance, k=2, out_dir=out_dir)

    cluster_labels = perform_dbscan(df_distance, optimal_clusters, min_samples=1)

    metrics = calculate_metrics(
        cluster_labels, true_labels, export=True, out_dir=out_dir
    )

    export_clustering_results(cluster_labels, true_labels, out_dir)


if __name__ == "__main__":
    main()
