# Supplementary material for: Feature-Based Growth Curve Classification Enables Efficient Phage Discrimination
Source: Viruses. 2026 Jan 9;18(1):92. doi: 10.3390/v18010092 (PMC12846622; doi:10.3390/v18010092)
Supplement: Supplementary file 1 [file viruses-18-00092-s001.zip › clustering_hclust.py]

import numpy as np
import matplotlib as mpl
import pandas as pd
import matplotlib.pyplot as plt
from scipy.cluster.hierarchy import linkage, dendrogram, fcluster
from sklearn.metrics import silhouette_score, davies_bouldin_score
import os

from clustering_kmeans_nmds import (
    preprocessing_features,
    export_clustering_results,
)

from eval_clusters import (
    calculate_metrics,
)

# フォント関連のエラーを回避するための設定
mpl.rcParams["font.family"] = "DejaVu Sans"


def find_optimal_clusters(
    data_original,
    dist_matrix,
    method,
    min_clusters,
    max_clusters,
    plotting=False,
    out_dir=None,
):
    # シルエットスコアとDavies-Bouldin Indexから最適なクラスタ数を決定する

    linkage_matrix = linkage(dist_matrix, method=method)

    silhouette_scores = []
    davies_bouldin_scores = []
    K = range(min_clusters, min(max_clusters + 1, len(dist_matrix)))
    for k in K:
        clusters = fcluster(linkage_matrix, k, criterion="maxclust")
        silhouette_scores.append(silhouette_score(data_original, clusters))
        davies_bouldin_scores.append(davies_bouldin_score(data_original, clusters))

    optimal_k_index = max(
        np.argmax(silhouette_scores), np.argmin(davies_bouldin_scores)
    )
    optimal_k = K[optimal_k_index]
    print(f"optimal clusters is {optimal_k}.")

    if plotting:
        fig, axes = plt.subplots(1, 2, figsize=(15, 12))

        # 1. デンドログラム
        ax1 = axes[0]
        dendrogram(linkage_matrix, ax=ax1, labels=None, leaf_rotation=90)
        ax1.set_title(
            f"Hierarchical Clustering Dendrogram (method={method})", fontsize=14
        )
        ax1.set_xlabel("Sample Index")
        ax1.set_ylabel("Distance")

        # 最適カット位置に線を引く
        # maxclustでk個のクラスタを得るための高さを計算
        cut_height = linkage_matrix[-optimal_k + 1, 2]
        ax1.axhline(
            y=cut_height, c="red", linestyle="--", label=f"Cut for {optimal_k} clusters"
        )
        ax1.legend()

        # 2. シルエットスコアおよびdevian bouldinの推移（折れ線グラフ）
        all_K = range(2, max_clusters + 1)
        silhouette_scores = []
        davies_boulding_scores = []
        for k in all_K:
            labels_k = fcluster(linkage_matrix, k, criterion="maxclust")
            # silhouette_score
            sil_score_k = silhouette_score(data_original, labels_k)
            silhouette_scores.append(sil_score_k)
            # davies_bouldin_score
            db_score = davies_bouldin_score(data_original, labels_k)
            davies_boulding_scores.append(db_score)

        ax2 = axes[1]
        # silhouette score
        ax2.set_xlabel("Number of Clusters")
        ax2.set_ylabel("Silhouette Score", color="blue")
        ax2.tick_params(axis="y", labelcolor="blue")

        # devian bouldin score
        ax2_twin = ax2.twinx()
        ax2_twin.set_ylabel("Davies-Bouldin Index", color="red")
        ax2_twin.tick_params(axis="y", labelcolor="red")

        # optimal k に垂直線
        ax2.axvline(
            x=optimal_k,
            color="gray",
            linestyle="--",
            alpha=0.7,
            label=f"Optimal k = {optimal_k}",
        )

        ax2.set_title("Clustering Evaluation Metrics vs Number of Clusters")
        ax2.grid(True, alpha=0.3)

        # x軸を整数表示
        ax2.set_xticks(all_K)

        # legendを統合
        lines1, labels1 = ax2.get_legend_handles_labels()
        lines2, labels2 = ax2_twin.get_legend_handles_labels()
        ax2.legend(lines1 + lines2, labels1 + labels2, loc="center right")

        plt.tight_layout()
        plt.savefig(f"{out_dir}/hclust_clusters.png", bbox_inches="tight")

    return optimal_k


def perform_hclust(data, method, optimal_clusters):
    linkage_matrix = linkage(data, method=method)
    labels = fcluster(linkage_matrix, optimal_clusters, criterion="maxclust")
    return labels


def main():
    # working directory
    working_dir = os.getcwd()

    # output directory
    out_dir = f"{working_dir}/output/clustering_hclust"
    # make save directory
    os.makedirs(out_dir, exist_ok=True)

    # データの読み込み
    df_original = pd.read_csv(
        f"{working_dir}/output/denoised_filtered_normalized.csv", index_col=0
    )
    df_features = pd.read_csv(f"{working_dir}/output/features_df.csv", index_col=0)

    X_scaled, true_labels = preprocessing_features(
        features_df=df_features, columns_to_drop=None
    )

    df_original_t = df_original.drop("blank", axis=1).T

    # クラスタリング
    optimal_clusters = find_optimal_clusters(
        df_original_t,
        X_scaled,
        method="ward",
        min_clusters=2,
        max_clusters=15,
        plotting=True,
        out_dir=out_dir,
    )

    cluster_labels = perform_hclust(
        X_scaled, method="ward", optimal_clusters=optimal_clusters
    )

    metrics = calculate_metrics(
        cluster_labels, true_labels, export=True, out_dir=out_dir
    )

    export_clustering_results(cluster_labels, true_labels, out_dir)


if __name__ == "__main__":
    main()
