# Supplementary material for: Feature-Based Growth Curve Classification Enables Efficient Phage Discrimination
Source: Viruses. 2026 Jan 9;18(1):92. doi: 10.3390/v18010092 (PMC12846622; doi:10.3390/v18010092)
Supplement: Supplementary file 1 [file viruses-18-00092-s001.zip › clustering_kmeans.py]

# kmeans clusteringを行う
# clustering_kmeansに保存
# true_labelsはindex (sample)の頭文字2文字を抽出

import matplotlib as mpl
import pandas as pd
import matplotlib.pyplot as plt
from sklearn.cluster import KMeans
from sklearn.preprocessing import StandardScaler
from sklearn.decomposition import PCA
from sklearn.metrics import (
    silhouette_score,
    adjusted_rand_score,
    normalized_mutual_info_score,
)
import seaborn as sns
from yellowbrick.cluster import KElbowVisualizer
import warnings
import os

from eval_clusters import evaluate_clustering_from_df

warnings.filterwarnings("ignore")

# フォント関連のエラーを回避するための設定
mpl.rcParams["font.family"] = "DejaVu Sans"

# working directory
working_dir = os.getcwd()

# output directory
out_dir = "output/clustering_kmeans"
# make save directory
os.makedirs("{}/{}".format(working_dir, out_dir), exist_ok=True)

# データの読み込み（CSVファイルの場合）
df = pd.read_csv(
    "{}/output/features_df.csv".format(working_dir), index_col=0
)  # index_col=0 は列番号をインデックスとして使うことを示す


# 欠損値を0に変換
df = df.fillna(0)

# true labelの抽出
true_labels = df.index.str[:2].to_list()

# データの前処理（標準化）
scaler = StandardScaler()
X_scaled = scaler.fit_transform(df)
df_scaled = pd.DataFrame(X_scaled, columns=df.columns, index=df.index)

# エルボー法によるクラスタ数の決定
max_clusters = 20
inertias = []
silhouette_scores = []

for k in range(2, max_clusters + 1):
    kmeans = KMeans(n_clusters=k, random_state=42, n_init=10)
    kmeans.fit(X_scaled)
    inertias.append(kmeans.inertia_)

    # シルエットスコアも計算
    if k > 1:  # シルエットスコアは2以上のクラスタが必要
        silhouette_scores.append(silhouette_score(X_scaled, kmeans.labels_))

# エルボー曲線のプロット
plt.figure(figsize=(12, 5))
plt.subplot(1, 2, 1)
plt.plot(range(2, max_clusters + 1), inertias, "bo-")
plt.title("elbow method")
plt.xlabel("number of clusters")
plt.ylabel("Inertia")
plt.grid(True)

# シルエットスコアのプロット
plt.subplot(1, 2, 2)
plt.plot(range(2, max_clusters + 1), silhouette_scores, "ro-")
plt.title("silhouette score")
plt.xlabel("number of clusters")
plt.ylabel("Silhouette Score")
plt.grid(True)
plt.tight_layout()
plt.savefig(
    "{}/{}/elbow_and_silhouette.png".format(working_dir, out_dir), bbox_inches="tight"
)

# yellowbrickを使ったエルボー法の可視化（自動的に最適なクラスタ数を示す）
plt.figure(figsize=(10, 6))
visualizer = KElbowVisualizer(KMeans(random_state=42), k=(2, max_clusters))
visualizer.fit(X_scaled)
visualizer.show(outpath="{}/{}/elbow.png".format(working_dir, out_dir))

# 最適なクラスタ数を決定
## エルボーポイントとシルエットスコアの最大値のどちらか大きい方を採用する
optimal_clusters = max(
    visualizer.elbow_value_, silhouette_scores.index(max(silhouette_scores)) + 2
)
print(f"エルボー法で決定されたクラスタ数:  {visualizer.elbow_value_}")
print(
    f"silhouette scoreの最大値のクラスタ数: {silhouette_scores.index(max(silhouette_scores)) + 2}"
)
print(f"最適なクラスタ数: {optimal_clusters}")


# 決定したクラスタ数でKMeansクラスタリングを実行
kmeans = KMeans(n_clusters=optimal_clusters, random_state=42, n_init=10)
df["cluster"] = kmeans.fit_predict(X_scaled)
cluster_labels = df["cluster"].to_list()

# 3次元以上の特徴量がある場合、PCAで次元削減して可視化
if df.shape[1] > 3:  # 特徴量数 + クラスタラベル > 3
    # PCAで2次元に削減
    pca = PCA(n_components=2)
    X_pca = pca.fit_transform(X_scaled)

    # PCA結果を可視化
    plt.figure(figsize=(10, 6))
    plt.scatter(X_pca[:, 0], X_pca[:, 1], c=df["cluster"], cmap="viridis")
    plt.title(f"PCA Clustering (k={optimal_clusters})")
    plt.xlabel(
        f"variance of 1st principal component ({pca.explained_variance_ratio_[0]:.2%})"
    )
    plt.ylabel(
        f"variance of 2nd principal component ({pca.explained_variance_ratio_[1]:.2%})"
    )
    plt.colorbar(label="cluster")
    plt.savefig(
        "{}/{}/pca_clusters.png".format(working_dir, out_dir), bbox_inches="tight"
    )

# クラスタリング結果をCSVに保存
df.to_csv("{}/{}/clustering_results.csv".format(working_dir, out_dir))


# 正解ラベルとクラスタリング結果のまとめ表を作成
df_result = pd.DataFrame({"sample": true_labels, "cluster": cluster_labels})
df_result_count = df_result.groupby("sample")["cluster"].value_counts()
df_result_count.to_csv(
    "{}/{}/clustering_results_table.csv".format(working_dir, out_dir)
)
df_result_count2 = df_result.groupby("cluster")["sample"].value_counts()
df_result_count2.to_csv(
    "{}/{}/clustering_results_table2.csv".format(working_dir, out_dir)
)


# 取りこぼし率の計算
results = evaluate_clustering_from_df(
    df_result_count2.reset_index(),
    cluster_col="cluster",
    sample_col="sample",
    count_col="count",
)

# 評価指標の計算
metrics = {
    "ARI": adjusted_rand_score(true_labels, cluster_labels),
    "NMI": normalized_mutual_info_score(true_labels, cluster_labels),
}

metrics.update(results)

metrics_df = pd.DataFrame(metrics.items(), columns=["Metric", "Value"])


# 評価結果をcsvに保存
metrics_df.to_csv(
    "{}/{}/evaluation_results.csv".format(working_dir, out_dir), index=False
)
