# Supplementary material for: Feature-Based Growth Curve Classification Enables Efficient Phage Discrimination
Source: Viruses. 2026 Jan 9;18(1):92. doi: 10.3390/v18010092 (PMC12846622; doi:10.3390/v18010092)
Supplement: Supplementary file 1 [file viruses-18-00092-s001.zip › clustering_kmeans_nmds.py]

import matplotlib as mpl
import pandas as pd
import matplotlib.pyplot as plt
from sklearn.cluster import KMeans
from sklearn.preprocessing import StandardScaler
from sklearn.metrics import silhouette_score
from yellowbrick.cluster import KElbowVisualizer
import os

from eval_clusters import calculate_metrics

# フォント関連のエラーを回避するための設定
mpl.rcParams["font.family"] = "DejaVu Sans"


def preprocessing_features(features_df, columns_to_drop):
    df = features_df.fillna(0)
    if columns_to_drop:
        df = df.drop(columns_to_drop, axis=1)
    true_labels = df.index.str[:2].to_list()
    scaler = StandardScaler()
    X_scaled = scaler.fit_transform(df)
    return X_scaled, true_labels


def optimize_kmeans_ncluster_with_plotting(
    X, max_clusters, random_state, plotting=False, out_dir=None
):
    inertias = []
    silhouette_scores = []
    for k in range(2, max_clusters + 1):
        kmeans = KMeans(n_clusters=k, random_state=random_state, n_init=10)
        kmeans.fit(X)
        inertias.append(kmeans.inertia_)
        if k > 1:  # シルエットスコアは2以上のクラスタが必要
            silhouette_scores.append(silhouette_score(X, kmeans.labels_))

    # エルボー法によるクラスタ数の決定
    visualizer = KElbowVisualizer(
        KMeans(random_state=random_state), k=(2, max_clusters)
    )
    visualizer.fit(X)

    # calculate optimal number of clusters
    optimal_clusters = max(
        visualizer.elbow_value_, silhouette_scores.index(max(silhouette_scores)) + 2
    )

    print(f"エルボー法で決定されたクラスタ数:  {visualizer.elbow_value_}")
    print(
        f"silhouette scoreの最大値のクラスタ数: {silhouette_scores.index(max(silhouette_scores)) + 2}"
    )
    print(f"最適なクラスタ数: {optimal_clusters}")

    if plotting:
        # エルボー曲線のプロット
        plt.figure(figsize=(12, 5))
        plt.subplot(1, 2, 1)
        plt.plot(range(2, max_clusters + 1), inertias, "bo-")
        plt.title("elbow method")
        plt.xlabel("number of clusters")
        plt.ylabel("Inertia")
        plt.grid(True)

        # シルエットスコアのプロット
        plt.subplot(1, 2, 2)
        plt.plot(range(2, max_clusters + 1), silhouette_scores, "ro-")
        plt.title("silhouette score")
        plt.xlabel("number of clusters")
        plt.ylabel("Silhouette Score")
        plt.grid(True)
        plt.tight_layout()
        plt.savefig(f"{out_dir}/elbow_and_silhouette.png", bbox_inches="tight")

    return optimal_clusters


def perform_kmeans(X, optimal_clusters, random_state):
    # 決定したクラスタ数でKmeansクラスタリングを実行
    kmeans = KMeans(n_clusters=optimal_clusters, random_state=random_state, n_init=10)
    cluster_labels = kmeans.fit_predict(X)

    return cluster_labels


def export_clustering_results(cluster_labels, true_labels, out_dir):
    df_result = pd.DataFrame({"sample": true_labels, "cluster": cluster_labels})
    df_result_count = df_result.groupby("sample")["cluster"].value_counts()
    df_result_count.to_csv(f"{out_dir}/clustering_results_table.csv")
    df_result_count2 = df_result.groupby("cluster")["sample"].value_counts()
    df_result_count2.to_csv(f"{out_dir}/clustering_results_table2.csv")


def main():
    # working directory
    working_dir = os.getcwd()

    # output directory
    out_dir = f"{working_dir}/output/clustering_kmeans_nmds"
    # make save directory
    os.makedirs(out_dir, exist_ok=True)

    # データの読み込み
    df = pd.read_csv(f"{working_dir}/output/nmds_coords.csv", index_col=0)

    X_scaled, true_labels = preprocessing_features(
        features_df=df, columns_to_drop=None
    )

    optimal_clusters = optimize_kmeans_ncluster_with_plotting(
        X_scaled, max_clusters=20, random_state=0, plotting=True, out_dir=out_dir
    )

    cluster_labels = perform_kmeans(X_scaled, optimal_clusters, random_state=0)


    metrics = calculate_metrics(
        cluster_labels, true_labels, export=True, out_dir=out_dir
    )
    export_clustering_results(cluster_labels, true_labels, out_dir)


if __name__ == "__main__":
    main()
