# Supplementary material for: Feature-Based Growth Curve Classification Enables Efficient Phage Discrimination
Source: Viruses. 2026 Jan 9;18(1):92. doi: 10.3390/v18010092 (PMC12846622; doi:10.3390/v18010092)
Supplement: Supplementary file 1 [file viruses-18-00092-s001.zip › environment.yaml]

name: gc7
channels:
  - conda-forge
  - defaults
dependencies:
  - python=3.12
  - r-base=4.5.1
  - r-vegan=2.7.1
  - r-tidyverse=2.0.0
  - pip
  - pip:
    - matplotlib==3.10.0
    - numpy==1.26.4
    - pandas==2.2.3
    - scikit-learn==1.6.1
    - scipy==1.15.1
    - seaborn==0.13.2
    - yellowbrick==1.5
