# Supplementary material for: Feature-Based Growth Curve Classification Enables Efficient Phage Discrimination
Source: Viruses. 2026 Jan 9;18(1):92. doi: 10.3390/v18010092 (PMC12846622; doi:10.3390/v18010092)
Supplement: Supplementary file 1 [file viruses-18-00092-s001.zip › eval_clusters.py]

import pandas as pd
from collections import defaultdict
from typing import Dict, List
from sklearn.metrics import (
    adjusted_rand_score,
    normalized_mutual_info_score,
)

def evaluate_clustering_from_df(
    df: pd.DataFrame,
    cluster_col: str = "cluster",
    sample_col: str = "sample",
    count_col: str = None,
) -> Dict[str, float]:
    """
    pandas DataFrameからクラスタリング結果を評価する関数

    Parameters:
    -----------
    df : pd.DataFrame
        クラスタリング結果を含むデータフレーム

    cluster_col : str
        クラスタラベルを含む列名

    sample_col : str
        サンプル種類を含む列名

    count_col : str or None
        サンプル数を含む列名
        Noneの場合は、各行を1つのサンプルとして扱う

    Returns:
    --------
    Dict[str, float]
        各評価指標の結果
    """
    # DataFrameをクラスタ辞書形式に変換
    cluster_data = defaultdict(dict)

    if count_col is not None:
        # 集計済みのデータフレーム
        for _, row in df.iterrows():
            cluster = row[cluster_col]
            sample = row[sample_col]
            count = row[count_col]
            cluster_data[cluster][sample] = count
    else:
        # 各行が1サンプルのデータフレーム
        # クラスタとサンプル種類ごとにカウント
        grouped_counts = (
            df.groupby([cluster_col, sample_col]).size().reset_index(name="count")
        )
        for _, row in grouped_counts.iterrows():
            cluster = row[cluster_col]
            sample = row[sample_col]
            count = row["count"]
            cluster_data[cluster][sample] = count

    # 評価関数を呼び出す
    return evaluate_clustering(dict(cluster_data))


def group_by_cluster_count(sample, cluster):
    """
    sampleをclusterの値でグループ化し、各要素の出現回数をカウントする

    Args:
        sample: グループ化したい要素のリスト
        cluster: 各要素が属するクラスター番号のリスト

    Returns:
        dict: クラスター番号をキー、要素のカウント辞書を値とする辞書
    """
    # 方法: defaultdictとCounterを使う
    result = defaultdict(lambda: defaultdict(int))
    for item, cluster_id in zip(sample, cluster):
        result[cluster_id][item] += 1
    # 通常の辞書に変換
    return {k: dict(v) for k, v in result.items()}


def create_cluster_sample_data(
    cluster_labels, true_labels
) -> Dict[int, Dict[str, int]]:
    """
    クラスタラベルと真のラベルから、cluster_sample_data形式のデータを作成する関数

    Parameters:
    -----------
    cluster_labels : List or np.ndarray
        各サンプルのクラスタ番号
        例: [0, 0, 1, 1, 2, 0, 1]

    true_labels : List or np.ndarray
        各サンプルの真のラベル（種類）
        例: ['a', 'a', 'b', 'c', 'c', 'a', 'b']

    Returns:
    --------
    Dict[int, Dict[str, int]]
        クラスタ番号をキー、サンプル種類と個数の辞書を値とするデータ
        例: {0: {'a': 3}, 1: {'b': 2, 'c': 1}, 2: {'c': 1}}
    """
    # 入力の検証
    if len(cluster_labels) != len(true_labels):
        raise ValueError("cluster_labels と true_labels の長さが一致しません")

    # cluster_sample_dataの初期化
    cluster_sample_data = defaultdict(lambda: defaultdict(int))

    # 各サンプルについて、クラスタと真のラベルの組み合わせをカウント
    for cluster_id, true_label in zip(cluster_labels, true_labels):
        cluster_sample_data[int(cluster_id)][str(true_label)] += 1

    # defaultdictを通常の辞書に変換
    result = {}
    for cluster_id, label_counts in cluster_sample_data.items():
        result[cluster_id] = dict(label_counts)

    return result


def evaluate_clustering(
    cluster_sample_data: Dict[int, Dict[str, int]]
) -> Dict[str, float]:
    """
    クラスタリング結果を評価する関数

    Parameters:
    -----------
    cluster_sample_data : Dict[int, Dict[str, int]]
        クラスタ番号をキー、サンプル種類と個数の辞書を値とするデータ
        例: {0: {'a': 3, 'b': 2}, 1: {'c': 5}, 2: {'d': 6}}

    Returns:
    --------
    Dict[str, float]
        各評価指標の結果
    """
    # 全サンプル種類を取得
    all_sample_types = set()
    for samples in cluster_sample_data.values():
        all_sample_types.update(samples.keys())

    # クラスタ数
    num_clusters = len(cluster_sample_data)

    # 各サンプル種類が選ばれる期待値を計算（同点の場合は等分確率）
    sample_selection_probs = {sample: 0.0 for sample in all_sample_types}

    # 各クラスタでのサンプル選択確率を計算
    cluster_selection_probs = defaultdict(dict)

    for cluster_id, samples in cluster_sample_data.items():
        if not samples:  # 空クラスタの場合はスキップ
            continue

        # クラスタ内の全サンプル数
        total_samples_in_cluster = sum(samples.values())

        # 各サンプルの選択確率（サンプル数/全サンプル数）
        for sample, count in samples.items():
            selection_prob = count / total_samples_in_cluster
            cluster_selection_probs[cluster_id][sample] = selection_prob

    # 各サンプル種類が少なくとも1つのクラスタで選ばれる確率を計算
    # P(選ばれる) = 1 - P(どのクラスタでも選ばれない) = 1 - ∏(1 - P(クラスタiで選ばれる))
    sample_selection_probs = {}
    cluster_contributions = defaultdict(dict)  # 各クラスタの貢献度を保存

    for sample in all_sample_types:
        # どのクラスタでも選ばれない確率を計算
        not_selected_prob = 1.0

        for cluster_id, probs in cluster_selection_probs.items():
            # このクラスタに存在しないサンプルは選ばれる確率が0
            if sample not in probs:
                cluster_selection_prob = 0.0
            else:
                cluster_selection_prob = probs[sample]

            # このクラスタでの貢献度を保存
            cluster_contributions[cluster_id][sample] = cluster_selection_prob

            # このクラスタで選ばれない確率を乗算
            not_selected_prob *= 1 - cluster_selection_prob

        # 少なくとも1つのクラスタで選ばれる確率
        selection_prob = 1 - not_selected_prob
        sample_selection_probs[sample] = selection_prob

    # 期待値に基づいて「選ばれる」サンプルと「取りこぼされる」サンプルを特定
    selected_samples = {s for s, prob in sample_selection_probs.items() if prob > 0}
    missed_samples = all_sample_types - selected_samples

    # 新しい取りこぼし率の計算（期待値ベース）
    # 全サンプル種類の「選ばれない確率」の平均
    # = 1 - 全サンプル種類の「選ばれる確率」の平均
    total_selection_prob = sum(sample_selection_probs.values())
    avg_selection_prob = total_selection_prob / len(all_sample_types)
    missed_rate = 1.0 - avg_selection_prob

    # 各クラスタの選択サンプルを記録（デバッグおよび表示用）
    # 各クラスタのサンプル分布を記録（デバッグおよび表示用）
    cluster_distributions = {}
    for cluster_id, samples in cluster_sample_data.items():
        if not samples:
            cluster_distributions[cluster_id] = {}
            continue

        total_samples = sum(samples.values())
        cluster_distributions[cluster_id] = {
            sample: {"count": count, "probability": count / total_samples}
            for sample, count in samples.items()
        }


    # 詳細な確率計算の過程を保存
    probability_details = {}
    for sample in all_sample_types:
        not_selected_prob = 1.0
        details = []

        for cluster_id, probs in cluster_selection_probs.items():
            if sample in probs:
                details.append(
                    f"クラスタ{cluster_id}で選ばれない確率: {1 - probs[sample]:.4f}"
                )
                not_selected_prob *= 1 - probs[sample]

        details.append(f"全クラスタで選ばれない確率: {not_selected_prob:.4f}")
        details.append(
            f"少なくとも1つのクラスタで選ばれる確率: {1 - not_selected_prob:.4f}"
        )
        probability_details[sample] = details

    # 結果を辞書として返す
    results = {
        "coverage_rate": 1- missed_rate,
        "selected_samples": selected_samples,
        "missed_samples": missed_samples,
        "sample_selection_probs": sample_selection_probs,
        "cluster_selection_probs": dict(
            cluster_selection_probs
        ),  # 各クラスタでの選択確率
        "cluster_contributions": dict(cluster_contributions),  # 各クラスタの貢献
        "cluster_distributions": cluster_distributions,  # 各クラスタのサンプル分布
        "probability_details": probability_details,  # 確率計算の詳細
        "num_clusters": num_clusters,
        "num_sample_types": len(all_sample_types),
    }

    return results


def compare_clustering_methods_df(
    dfs: List[pd.DataFrame],
    cluster_cols: List[str] = None,
    sample_col: str = "sample",
    count_cols: List[str] = None,
    method_names: List[str] = None,
    lambda_param: float = 0.5,
):
    """複数のクラスタリング手法（DataFrame形式）を比較する関数"""
    if cluster_cols is None:
        cluster_cols = ["cluster"] * len(dfs)

    if count_cols is None:
        count_cols = [None] * len(dfs)

    if method_names is None:
        method_names = [f"method {i + 1}" for i in range(len(dfs))]

    results = []

    for i, (df, cluster_col, count_col) in enumerate(
        zip(dfs, cluster_cols, count_cols)
    ):
        print(f"\n=== {method_names[i]} ===")
        print(df.head())

        eval_results = evaluate_clustering_from_df(
            df,
            cluster_col=cluster_col,
            sample_col=sample_col,
            count_col=count_col,
            lambda_param=lambda_param,
        )

        # 比較用のデータを保存
        results.append(
            {
                "mthod": method_names[i],
                "cluster number": eval_results["num_clusters"],
                "coverage": eval_results["coverage_rate"],
            }
        )

    # データフレームで比較表示
    comparison_df = pd.DataFrame(results)
    print("\n=== Comparison ===")
    print(comparison_df)

    return comparison_df


def calculate_metrics(
    cluster_labels, true_labels, export=False, out_dir=None
):
    # クラスタリングの評価
    cluster_sample_data = create_cluster_sample_data(cluster_labels, true_labels)
    results = evaluate_clustering(cluster_sample_data)

    # 評価指標の計算
    metrics = {
        "ARI": adjusted_rand_score(true_labels, cluster_labels),
        "NMI": normalized_mutual_info_score(true_labels, cluster_labels),
    }

    metrics.update(results)

    if export:
        metrics_df = pd.DataFrame(metrics.items(), columns=["Metric", "Value"])
        metrics_df.to_csv(f"{out_dir}/metrics.csv", index=False)

    return metrics
