# Supplementary material for: Feature-Based Growth Curve Classification Enables Efficient Phage Discrimination
Source: Viruses. 2026 Jan 9;18(1):92. doi: 10.3390/v18010092 (PMC12846622; doi:10.3390/v18010092)
Supplement: Supplementary file 1 [file viruses-18-00092-s001.zip › extract_features.py]

import numpy as np
from scipy import integrate, stats
import pandas as pd
import os

from preprocessing_curves import detect_peaks, detect_bottom


def extract_growth_features(time, od_smooth, recovery_threshold=0.1):
    """
    Extract growth features from the growth curve data.

    Parameters:
        time (array-like): Time points of the growth curve.
        od_smooth (array-like): Smoothed optical density values of the growth curve.
        recovery_threshold (float, optional): Threshold for recovery detection. Default is 0.1.

    Returns:
        dict: A dictionary containing the extracted growth features including AUC, peak times, peak ODs,
              time from peak to bottom, drop magnitude, bottom OD, decay slope, time from bottom to recovery,
              and recovery slope.
    """
    time = np.array(time)
    od_smooth = np.array(od_smooth)
    features = {}

    # Peak detection using the prominence parameter with
    peak_indices, peak_indices_right = detect_peaks(
        od_smooth, min_prominence=0.01, window_size=30
    )
    first_peak_index = peak_indices[0]

    if peak_indices.size == 0:
        features["time_peak_to_bottom"] = np.nan
        features["drop_magnitude"] = np.nan
        features["bottom_od"] = np.nan
        features["time_from_bottom_to_recovery"] = np.nan
        features["peak_numbers"] = 0
        return features
    peak_time = time[first_peak_index]
    peak_od = od_smooth[first_peak_index]
    features["peak_numbers"] = peak_indices.size

    # Detecting the bottom after peak
    if first_peak_index < len(od_smooth) - 1:
        bottom_idx, _ = detect_bottom(
            time, od_smooth, peak_indices
        )
        if np.isnan(bottom_idx):
            features["time_peak_to_bottom"] = np.nan
            features["drop_magnitude"] = np.nan
            features["bottom_od"] = np.nan
            bottom_idx = None
        else:
            bottom_time = time[bottom_idx]
            bottom_od = od_smooth[bottom_idx]
            features["time_peak_to_bottom"] = bottom_time - peak_time
            features["drop_magnitude"] = peak_od - bottom_od
            features["bottom_od"] = bottom_od
    else:
        features["time_peak_to_bottom"] = np.nan
        features["drop_magnitude"] = np.nan
        features["bottom_od"] = np.nan
        bottom_idx = None


    # Calculate decay slope
    if bottom_idx is not None and bottom_idx > first_peak_index:
        x_decay = time[first_peak_index : bottom_idx + 1]
        y_decay = od_smooth[first_peak_index : bottom_idx + 1]
        slope, _, _, _, _ = stats.linregress(x_decay, y_decay)
        features["decay_slope"] = slope
    else:
        features["decay_slope"] = np.nan

    # Recovery detection: OD > bottom_od + recovery_threshold after bottom
    recovery_start_idx = None
    if bottom_idx is not None and bottom_idx < len(od_smooth) - 1:
        if bottom_od < 0:  # bottom_odが負の値の場合
            target_value = bottom_od * (1 - recovery_threshold)
        elif bottom_od > 0:  # bottom_odが正の値の場合
            target_value = bottom_od * (1 + recovery_threshold)
        for i in range(bottom_idx + 1, len(od_smooth)):
            if od_smooth[i] >= target_value:
                recovery_start_idx = i
                break
    
    if recovery_start_idx is not None:
        recovery_start_time = time[recovery_start_idx]
        time_bottom_to_recovery = recovery_start_time - bottom_time
        features["time_bottom_to_recovery"] = time_bottom_to_recovery
    else:
        features["time_bottom_to_recovery"] = np.nan
        
    # calculate AUC from bottom to last point
    if bottom_idx is not None:
        features["AUC_bottom_to_last"] = integrate.trapezoid(
            od_smooth[bottom_idx:], time[bottom_idx:]
        )
    else:
        features["AUC_bottom_to_last"] = np.nan


    return features


def main():
    working_dir = os.getcwd()
    input_dir = "{}/input".format(working_dir)
    input_file = "growth_curve.csv"
    output_dir = "{}/output".format(working_dir)
    df = pd.read_csv("{}/{}".format(input_dir, input_file))

    if not os.path.exists(output_dir):
        os.makedirs(output_dir)

    # import preprocessed data
    df = pd.read_csv("{}/denoised_filtered_normalized.csv".format(output_dir))

    # extract features
    features_list = []
    for column, sample_od in df.items():
        if column not in ("time", "blank"):
            features = extract_growth_features(df["time"], sample_od)
            # add sample info
            sample_info = {"sample": column}
            # 新しい辞書を作成し、sample_info を最初に追加し、その後 features を追加
            features_with_sample = {**sample_info, **features}
            features_list.append(features_with_sample.copy())

    features_df = pd.DataFrame(features_list)

    features_df.to_csv("{}/features_df.csv".format(output_dir), index=False)


if __name__ == "__main__":
    main()
