# Supplementary material for: Feature-Based Growth Curve Classification Enables Efficient Phage Discrimination
Source: Viruses. 2026 Jan 9;18(1):92. doi: 10.3390/v18010092 (PMC12846622; doi:10.3390/v18010092)
Supplement: Supplementary file 1 [file viruses-18-00092-s001.zip › gmm.py]

# GMMによるクラスタリングを行う
# clustering_gmmに保存
# true_labelsはindex (sample)の頭文字2文字を抽出

import pandas as pd
from sklearn.mixture import GaussianMixture
from sklearn.preprocessing import StandardScaler
from sklearn.decomposition import PCA
from sklearn.metrics import (
    adjusted_rand_score,
    normalized_mutual_info_score,

)
import matplotlib.pyplot as plt
import seaborn as sns
import os

from eval_clusters import evaluate_clustering_from_df


# working directory
working_dir = os.getcwd()

# output directory
out_dir = "output/clustering_gmm"
# make save directory
os.makedirs("{}/{}".format(working_dir, out_dir), exist_ok=True)

# データの読み込み（CSVファイルの場合）
df = pd.read_csv(
    "{}/output/features_df.csv".format(working_dir), index_col=0
)  # index_col=0 は行番号をインデックスとして使うことを示す

# 欠損値を0に変換
df = df.fillna(0)

# true labelの抽出
true_labels = df.index.str[:2].to_list()

# データの前処理（標準化）
scaler = StandardScaler()
X_scaled = scaler.fit_transform(df)
df_scaled = pd.DataFrame(X_scaled, columns=df.columns, index=df.index)

# BICを計算するための空のリストを作成
bics = []


# 複数のn_componentsに対してGMMを適用し、BICを計算
## number of n_components
number_of_n_components = 10
for n_components in range(1, number_of_n_components + 1):
    gmm = GaussianMixture(n_components=n_components, random_state=42)
    gmm.fit(X_scaled)
    bics.append(gmm.bic(X_scaled))

# BICを可視化
plt.figure(figsize=(8, 6))
sns.lineplot(x=range(1, number_of_n_components + 1), y=bics)
plt.xlabel("Number of Components")
plt.ylabel("BIC")
plt.title("BIC vs. Number of Components")
plt.savefig(
    "{}/{}/BIC_vs_Number_of_Components.png".format(working_dir, out_dir),
    bbox_inches="tight",
)

# 最適なn_componentsを選択
optimal_n_components = bics.index(min(bics)) + 1

# 最適なn_componentsに対してGMMを適用
gmm = GaussianMixture(n_components=optimal_n_components, random_state=42)
gmm.fit(X_scaled)

# クラスタを予測
cluster_labels = gmm.predict(X_scaled)
## クラスタ所属確率を取得
cluster_probs = gmm.predict_proba(X_scaled)

# クラスタリング結果をDataFrameに格納
df["cluster"] = cluster_labels
# df["cluster_prob"] = cluster_probs

# クラスタリング結果を可視化
## pcaで二次元に圧縮
pca = PCA(n_components=2)
X_pca = pca.fit_transform(X_scaled)

# クラスタリング結果を保存
df.to_csv("{}/{}/clustering_gmm.csv".format(working_dir, out_dir))


# 正解ラベルとクラスタリング結果のまとめ表を作成
df_result = pd.DataFrame({"sample": true_labels, "cluster": cluster_labels})
df_result_count = df_result.groupby("sample")["cluster"].value_counts()
df_result_count.to_csv(
    "{}/{}/clustering_results_table.csv".format(working_dir, out_dir)
)
df_result_count2 = df_result.groupby("cluster")["sample"].value_counts()
df_result_count2.to_csv(
    "{}/{}/clustering_results_table2.csv".format(working_dir, out_dir)
)


# 取りこぼし率の計算
results = evaluate_clustering_from_df(
    df_result_count2.reset_index(),
    cluster_col="cluster",
    sample_col="sample",
    count_col="count",
)


# 評価指標の計算
metrics = {
    "ARI": adjusted_rand_score(true_labels, cluster_labels),
    "NMI": normalized_mutual_info_score(true_labels, cluster_labels),
}

metrics.update(results)

metrics_df = pd.DataFrame(metrics.items(), columns=["Metric", "Value"])

# 評価結果をcsvに保存
metrics_df.to_csv(
    "{}/{}/evaluation_results.csv".format(working_dir, out_dir), index=False
)
