# Supplementary material for: Feature-Based Growth Curve Classification Enables Efficient Phage Discrimination
Source: Viruses. 2026 Jan 9;18(1):92. doi: 10.3390/v18010092 (PMC12846622; doi:10.3390/v18010092)
Supplement: Supplementary file 1 [file viruses-18-00092-s001.zip › gmm_civi.py]

# GMMによるクラスタリングを行う
# centroid/clustering_gmm/CI or VIに保存
# true_labelsはindex (sample)の頭文字2文字を抽出

import pandas as pd
from sklearn.mixture import GaussianMixture
from sklearn.metrics import (
    adjusted_rand_score,
    normalized_mutual_info_score,
)
import matplotlib.pyplot as plt
import seaborn as sns
import os

from eval_clusters import evaluate_clustering_from_df

# working directory
working_dir = os.getcwd()

# output directory
out_dir = "output/centroid/clustering_gmm"
# make save directory
os.makedirs("{}/{}/CI".format(working_dir, out_dir), exist_ok=True)
os.makedirs("{}/{}/VI".format(working_dir, out_dir), exist_ok=True)

# データの読み込み（CSVファイルの場合）
df = pd.read_csv(
    "{}/output/centroid/centroid_index.csv".format(working_dir), index_col=0
)  # index_col=0 は列番号をインデックスとして使うことを示す

# true labelの抽出
true_labels = df.index.str[:2].to_list()

features = ["CI", "VI"]
for feature in features:
    df2 = df[feature].copy()

    # BICを計算するための空のリストを作成
    bics = []

    # 複数のn_componentsに対してGMMを適用し、BICを計算
    ## number of n_components
    number_of_n_components = 10
    for n_components in range(1, number_of_n_components + 1):
        gmm = GaussianMixture(n_components=n_components, random_state=42)
        gmm.fit(df2.values.reshape(-1, 1))
        bics.append(gmm.bic(df2.values.reshape(-1, 1)))

    # BICを可視化
    plt.figure(figsize=(8, 6))
    sns.lineplot(x=range(1, number_of_n_components + 1), y=bics)
    plt.xlabel("Number of Components")
    plt.ylabel("BIC")
    plt.title("BIC vs. Number of Components")
    plt.savefig(
        "{}/{}/{}/BIC_vs_Number_of_Components.png".format(
            working_dir, out_dir, feature
        ),
        bbox_inches="tight",
    )

    # 最適なn_componentsを選択
    optimal_n_components = bics.index(min(bics)) + 1

    # 最適なn_componentsに対してGMMを適用
    gmm = GaussianMixture(n_components=optimal_n_components, random_state=42)
    gmm.fit(df2.values.reshape(-1, 1))

    # クラスタを予測
    cluster_labels = gmm.predict(df2.values.reshape(-1, 1))
    ## クラスタ所属確率を取得
    cluster_probs = gmm.predict_proba(df2.values.reshape(-1, 1))

    # クラスタリング結果をDataFrameに格納
    df2["cluster"] = cluster_labels
    # クラスタリング結果を保存
    df2.to_csv("{}/{}/clustering_gmm.csv".format(working_dir, out_dir))

    # 正解ラベルとクラスタリング結果のまとめ表を作成
    df_result = pd.DataFrame({"sample": true_labels, "cluster": cluster_labels})
    df_result_count = df_result.groupby("sample")["cluster"].value_counts()
    df_result_count.to_csv(
        "{}/{}/{}/clustering_results_table.csv".format(working_dir, out_dir, feature)
    )
    df_result_count2 = df_result.groupby("cluster")["sample"].value_counts()
    df_result_count2.to_csv(
        "{}/{}/{}/clustering_results_table2.csv".format(working_dir, out_dir, feature)
    )


    # 取りこぼし率の計算
    results = evaluate_clustering_from_df(
        df_result_count2.reset_index(),
        cluster_col="cluster",
        sample_col="sample",
        count_col="count",
    )

    # 評価指標の計算
    metrics = {
        "ARI": adjusted_rand_score(true_labels, cluster_labels),
        "NMI": normalized_mutual_info_score(true_labels, cluster_labels),
    }

    metrics.update(results)

    metrics_df = pd.DataFrame(metrics.items(), columns=["Metric", "Value"])

    # 評価結果をcsvに保存
    metrics_df.to_csv(
        "{}/{}/{}/evaluation_results.csv".format(working_dir, out_dir, feature),
        index=False,
    )
