# Supplementary material for: Feature-Based Growth Curve Classification Enables Efficient Phage Discrimination
Source: Viruses. 2026 Jan 9;18(1):92. doi: 10.3390/v18010092 (PMC12846622; doi:10.3390/v18010092)
Supplement: Supplementary file 1 [file viruses-18-00092-s001.zip › gmm_nmds.py]

import numpy as np
import matplotlib as mpl
import pandas as pd
import matplotlib.pyplot as plt
from sklearn.mixture import GaussianMixture
import seaborn as sns
import os

from clustering_kmeans_nmds import (
    preprocessing_features,
    export_clustering_results,
)

from eval_clusters import calculate_metrics


# フォント関連のエラーを回避するための設定
mpl.rcParams["font.family"] = "DejaVu Sans"


def optimize_gmm_ncluster_wth_plotting(
    X, max_clusters, random_state, plotting=False, out_dir=None
):
    bics = []
    for n_components in range(1, max_clusters + 1):
        gmm = GaussianMixture(n_components=n_components, random_state=random_state)
        gmm.fit(X)
        bics.append(gmm.bic(X))
    # 最適なn_componentsを選択
    optimal_n_components = bics.index(min(bics)) + 1

    print(f"Optimal number of components: {optimal_n_components}")

    if plotting:
        # BICを可視化
        plt.figure(figsize=(8, 6))
        sns.lineplot(x=np.arange(1, max_clusters + 1), y=bics)
        plt.xlabel("Number of components")
        plt.ylabel("BIC")
        plt.title("BIC vs Number of components")
        plt.savefig(f"{out_dir}/BIC_vs_Number_of_components.png", bbox_inches="tight")

    return optimal_n_components


def perform_gmm(X, optimal_clusters, random_state):
    gmm = GaussianMixture(n_components=optimal_clusters, random_state=random_state)
    gmm.fit(X)
    cluster_labels = gmm.predict(X)
    return cluster_labels


def plot_gmm_nmds(df, cluster_labels, optimal_clusters, out_dir):
    plt.figure(figsize=(10, 6))
    plt.scatter(df.iloc[:, 0], df.iloc[:, 1], c=cluster_labels, cmap="viridis")
    plt.title(f"GMM Clustering (k={optimal_clusters})")
    plt.colorbar(label="cluster")
    plt.savefig(f"{out_dir}/nmds_clusters.png", bbox_inches="tight")


def main():
    # working directory
    working_dir = os.getcwd()

    # output directory
    out_dir = f"{working_dir}/output/clustering_gmm_nmds"
    # make save directory
    os.makedirs(out_dir, exist_ok=True)

    # データの読み込み
    df = pd.read_csv(f"{working_dir}/output/nmds_coords.csv", index_col=0)

    X_scaled, true_labels = preprocessing_features(
        features_df=df, columns_to_drop=None
    )

    optimal_clusters = optimize_gmm_ncluster_wth_plotting(
        X_scaled, max_clusters=15, random_state=0, plotting=True, out_dir=out_dir
    )

    cluster_labels = perform_gmm(X_scaled, optimal_clusters, random_state=0)


    metrics = calculate_metrics(
        cluster_labels, true_labels, export=True, out_dir=out_dir
    )

    export_clustering_results(cluster_labels, true_labels, out_dir)


if __name__ == "__main__":
    main()
