# Supplementary material for: Feature-Based Growth Curve Classification Enables Efficient Phage Discrimination
Source: Viruses. 2026 Jan 9;18(1):92. doi: 10.3390/v18010092 (PMC12846622; doi:10.3390/v18010092)
Supplement: Supplementary file 1 [file viruses-18-00092-s001.zip › input-growth_curve.csv]

time	no_phage	no_phage.1	no_phage.2	blank	T1_MOI_001	T1_MOI_001.1	T1_MOI_001.2	T2_MOI_001	T2_MOI_001.1	T2_MOI_001.2	T3_MOI_001	T3_MOI_001.1	T3_MOI_001.2	T4_MOI_001	T4_MOI_001.1	T4_MOI_001.2	T5_MOI_001	T5_MOI_001.1	T5_MOI_001.2	T6_MOI_001	T6_MOI_001.1	T6_MOI_001.2	T7_MOI_001	T7_MOI_001.1	T7_MOI_001.2
0.0	0.2899	0.3302	0.2972	0.1925	0.2917	0.2985	0.2895	0.3039	0.2824	0.2929	0.3076	0.3002	0.2861	0.2941	0.3055	0.2836	0.2991	0.287	0.2998	0.3131	0.288	0.2986	0.311	0.3017	0.3024
599.99	0.3049	0.315	0.3077	0.2024	0.2896	0.3001	0.3095	0.3214	0.3135	0.3117	0.3134	0.3107	0.3033	0.3033	0.3105	0.3098	0.3029	0.2995	0.321	0.3191	0.3004	0.3195	0.3127	0.3126	0.3188
1199.99	0.3389	0.3449	0.3272	0.2324	0.306	0.3141	0.3214	0.3338	0.3238	0.3233	0.3265	0.3208	0.3156	0.314	0.3223	0.3227	0.3135	0.3115	0.3342	0.3314	0.3114	0.3329	0.3257	0.3267	0.333
1799.99	0.3601	0.3713	0.355	0.235	0.3236	0.3338	0.3414	0.3531	0.3431	0.3422	0.3451	0.3399	0.3332	0.3328	0.3405	0.3417	0.3334	0.3302	0.3541	0.3511	0.3308	0.3535	0.3446	0.3458	0.3536
2399.99	0.4027	0.4088	0.389	0.2392	0.3517	0.3572	0.3633	0.3793	0.3694	0.3668	0.355	0.3468	0.3396	0.3624	0.3702	0.369	0.3575	0.3545	0.3802	0.3805	0.3574	0.3838	0.3688	0.3714	0.3794
2999.99	0.4196	0.4378	0.4093	0.2321	0.3694	0.3793	0.3868	0.4168	0.4048	0.4038	0.3274	0.3172	0.3071	0.395	0.4039	0.4044	0.3608	0.3569	0.3767	0.4195	0.3914	0.4287	0.351	0.3498	0.3492
3599.99	0.4652	0.4801	0.4442	0.2301	0.295	0.3319	0.3448	0.4324	0.4166	0.4228	0.2369	0.224	0.2207	0.4261	0.439	0.4382	0.231	0.2304	0.2493	0.4592	0.4239	0.4699	0.2336	0.2258	0.2306
4199.99	0.5158	0.5274	0.4833	0.2355	0.2226	0.2362	0.2448	0.4427	0.4186	0.4254	0.2333	0.2206	0.2182	0.428	0.4412	0.4394	0.2093	0.2121	0.2317	0.4839	0.4386	0.4887	0.2291	0.2212	0.2269
4799.99	0.5454	0.5438	0.5015	0.2273	0.2222	0.2329	0.2399	0.4346	0.4116	0.4124	0.2333	0.2205	0.2178	0.4164	0.429	0.4256	0.2087	0.2113	0.2314	0.4716	0.4221	0.4784	0.2295	0.2208	0.2265
5399.99	0.5704	0.5699	0.5286	0.226	0.2197	0.2292	0.236	0.4195	0.3944	0.4019	0.2329	0.2207	0.2178	0.4026	0.4143	0.4111	0.2087	0.2117	0.2313	0.4691	0.4231	0.4749	0.2293	0.2205	0.2266
5999.99	0.593	0.591	0.5502	0.2334	0.2158	0.2245	0.2299	0.4174	0.3919	0.4019	0.233	0.2204	0.2178	0.3914	0.3994	0.3991	0.2088	0.2115	0.2312	0.4665	0.4266	0.4725	0.2294	0.2201	0.2265
6599.99	0.6121	0.5994	0.565	0.225	0.2179	0.227	0.2337	0.4187	0.3924	0.4046	0.2332	0.2203	0.2177	0.3841	0.3948	0.3931	0.209	0.2124	0.2317	0.4688	0.4252	0.4738	0.2298	0.2203	0.2262
7199.99	0.6279	0.616	0.584	0.2249	0.2173	0.2269	0.2337	0.4236	0.3972	0.4116	0.2332	0.2206	0.2175	0.3842	0.3967	0.3941	0.2093	0.2119	0.232	0.4813	0.4332	0.4829	0.2309	0.2205	0.227
7799.99	0.6455	0.6326	0.6011	0.2318	0.2149	0.2231	0.2292	0.4284	0.4024	0.4193	0.2331	0.2204	0.2173	0.3827	0.3971	0.3947	0.209	0.2119	0.232	0.4949	0.4416	0.4957	0.2305	0.2201	0.2264
8399.99	0.6572	0.6437	0.616	0.2243	0.2155	0.2268	0.234	0.4361	0.4073	0.4258	0.2331	0.22	0.217	0.3817	0.3978	0.3938	0.2088	0.2119	0.232	0.5029	0.4432	0.5049	0.2305	0.2199	0.2266
8999.99	0.6724	0.6557	0.6293	0.2243	0.2179	0.2268	0.234	0.4402	0.4123	0.4329	0.2331	0.2204	0.2168	0.3765	0.3948	0.3935	0.2091	0.2118	0.2321	0.5045	0.44	0.5112	0.2316	0.2201	0.2267
9599.99	0.6888	0.6695	0.6411	0.2314	0.2151	0.2231	0.2293	0.444	0.4165	0.4378	0.2333	0.2197	0.2166	0.3658	0.387	0.3854	0.2088	0.2116	0.232	0.4984	0.4324	0.5119	0.2322	0.2204	0.2275
10199.99	0.7046	0.6842	0.6593	0.2237	0.2165	0.2276	0.2346	0.4516	0.4218	0.4462	0.2336	0.2198	0.2163	0.3489	0.3763	0.3772	0.2089	0.2119	0.2321	0.4919	0.4246	0.5107	0.2324	0.2207	0.2285
10799.99	0.721	0.7003	0.6769	0.2242	0.2161	0.2282	0.2347	0.4545	0.4245	0.451	0.2338	0.2217	0.2165	0.3203	0.3571	0.362	0.209	0.2121	0.2315	0.4831	0.4062	0.5089	0.2329	0.221	0.2287
11399.99	0.7329	0.7144	0.6954	0.2312	0.2167	0.2248	0.2302	0.4584	0.4291	0.4575	0.2337	0.2202	0.2171	0.2831	0.3237	0.3376	0.2092	0.2123	0.2323	0.4641	0.3707	0.5014	0.2339	0.2216	0.2292
11999.99	0.7397	0.7322	0.7134	0.2241	0.2189	0.229	0.2349	0.4644	0.4312	0.4627	0.2343	0.2219	0.2165	0.2576	0.2855	0.3049	0.2095	0.2125	0.2321	0.4356	0.328	0.4797	0.2336	0.2208	0.2294
12599.99	0.7469	0.7428	0.7242	0.2251	0.2168	0.2286	0.2352	0.4665	0.4378	0.467	0.2343	0.2201	0.2172	0.2464	0.2583	0.2733	0.2098	0.2124	0.2322	0.3965	0.2938	0.439	0.2337	0.2216	0.2298
13199.99	0.7547	0.7532	0.7368	0.2322	0.2158	0.2254	0.2308	0.4698	0.4417	0.4737	0.2346	0.2201	0.2168	0.2427	0.2461	0.2533	0.2098	0.2126	0.2324	0.3584	0.2729	0.3855	0.2341	0.2221	0.2295
13799.99	0.7587	0.7629	0.7455	0.2239	0.217	0.2288	0.2355	0.4731	0.4435	0.4777	0.2347	0.2205	0.2167	0.241	0.2408	0.244	0.2097	0.2126	0.2319	0.3254	0.2607	0.3364	0.2339	0.2225	0.2297
14399.99	0.7633	0.7713	0.7544	0.2248	0.2198	0.2291	0.2353	0.4779	0.4443	0.4824	0.2346	0.225	0.218	0.2397	0.2387	0.2401	0.21	0.2126	0.2326	0.3039	0.2545	0.3023	0.2341	0.2229	0.2303
14999.99	0.7686	0.7806	0.7654	0.2326	0.2175	0.2255	0.2308	0.4786	0.4473	0.4861	0.2349	0.2271	0.2166	0.2397	0.2373	0.2376	0.21	0.2129	0.232	0.2897	0.2514	0.2828	0.2342	0.2231	0.2302
15599.99	0.7708	0.7882	0.7758	0.2253	0.219	0.2293	0.2356	0.4831	0.4497	0.4906	0.2356	0.2206	0.2167	0.2395	0.2366	0.2367	0.2102	0.2129	0.2324	0.2805	0.2494	0.2718	0.2343	0.2247	0.2306
16199.99	0.7745	0.7965	0.7841	0.2252	0.2173	0.2299	0.236	0.4854	0.4513	0.4942	0.2357	0.2236	0.2182	0.2396	0.2369	0.2352	0.2103	0.213	0.2327	0.2754	0.2486	0.2662	0.2346	0.2219	0.2307
16799.99	0.7795	0.8053	0.7949	0.2329	0.2159	0.2265	0.2312	0.4868	0.4539	0.4961	0.2355	0.2208	0.2168	0.2403	0.2363	0.2349	0.2104	0.213	0.2329	0.272	0.2478	0.2629	0.2341	0.2237	0.2308
17399.99	0.7804	0.8106	0.8035	0.2255	0.217	0.2299	0.2363	0.492	0.4565	0.4987	0.2354	0.2201	0.2215	0.2407	0.2369	0.2346	0.2103	0.2129	0.2335	0.2692	0.2477	0.2613	0.2346	0.2234	0.2311
17999.99	0.7824	0.8174	0.811	0.2259	0.2175	0.2301	0.2369	0.492	0.4569	0.4984	0.2352	0.2206	0.2207	0.2411	0.2371	0.2349	0.2105	0.2143	0.2339	0.2684	0.2471	0.2604	0.2347	0.2238	0.2311
18599.99	0.7854	0.825	0.8218	0.2336	0.2168	0.2276	0.2322	0.4934	0.4598	0.4985	0.2354	0.2208	0.2167	0.2416	0.2376	0.2365	0.2109	0.2143	0.2335	0.2674	0.2483	0.26	0.2358	0.2237	0.2315
19199.99	0.7864	0.8311	0.8299	0.226	0.218	0.2311	0.2376	0.4957	0.4602	0.4989	0.236	0.221	0.2212	0.242	0.2382	0.2364	0.2111	0.2146	0.2342	0.2665	0.248	0.2599	0.2349	0.222	0.2333
19799.99	0.7878	0.8372	0.8385	0.2262	0.2215	0.2322	0.2379	0.4969	0.4613	0.499	0.2363	0.2213	0.2163	0.2421	0.2385	0.237	0.2116	0.2143	0.2343	0.2661	0.2482	0.2595	0.2353	0.2244	0.2333
20399.99	0.7895	0.8436	0.8488	0.2337	0.2192	0.2294	0.2339	0.4961	0.4615	0.4999	0.2361	0.2235	0.2165	0.2426	0.2388	0.2367	0.2112	0.2145	0.2344	0.2664	0.2492	0.2596	0.2357	0.224	0.2322
20999.99	0.7903	0.8504	0.8602	0.2264	0.2194	0.234	0.2399	0.4983	0.461	0.4982	0.2371	0.2217	0.2165	0.2438	0.2393	0.237	0.2116	0.2141	0.2351	0.2667	0.2493	0.2599	0.2357	0.2258	0.2306
21599.99	0.7915	0.8561	0.8728	0.227	0.2206	0.2354	0.2406	0.4973	0.4615	0.4952	0.2363	0.2219	0.2166	0.2438	0.2398	0.2373	0.2116	0.2142	0.2355	0.2678	0.2498	0.26	0.2358	0.2243	0.232
22199.99	0.7931	0.8622	0.8843	0.2346	0.2221	0.2338	0.2363	0.4965	0.4626	0.493	0.2368	0.222	0.222	0.2435	0.2396	0.2374	0.2115	0.2167	0.237	0.2683	0.2501	0.2604	0.2356	0.2246	0.2327
22799.99	0.7935	0.8694	0.8912	0.2274	0.2266	0.2401	0.2428	0.4974	0.4606	0.4915	0.2369	0.2222	0.2165	0.2443	0.2398	0.2382	0.2118	0.2142	0.236	0.2687	0.2504	0.2613	0.2348	0.2244	0.2336
23399.99	0.796	0.878	0.9	0.2276	0.2292	0.2431	0.2441	0.4982	0.4625	0.4877	0.2365	0.2225	0.2182	0.2443	0.2405	0.2375	0.2125	0.2147	0.2357	0.2688	0.2509	0.262	0.2356	0.2252	0.2333
23999.99	0.7977	0.8902	0.9078	0.2356	0.2302	0.2446	0.2414	0.4945	0.4596	0.4829	0.2372	0.223	0.222	0.2452	0.241	0.2386	0.2132	0.2146	0.2362	0.2692	0.2518	0.2625	0.2357	0.2244	0.2334
24599.99	0.798	0.8995	0.9136	0.2278	0.2364	0.2537	0.2487	0.4915	0.4571	0.4755	0.2368	0.2229	0.2226	0.2451	0.2424	0.2384	0.213	0.2145	0.2361	0.2694	0.2519	0.2628	0.236	0.2247	0.2342
25199.99	0.7993	0.9072	0.9193	0.2281	0.2406	0.261	0.2517	0.4874	0.4532	0.4698	0.2368	0.2233	0.2184	0.2458	0.2427	0.2386	0.2133	0.2146	0.2365	0.27	0.2522	0.2638	0.2318	0.2247	0.2329
25799.99	0.7999	0.913	0.9247	0.2355	0.2439	0.2667	0.251	0.4863	0.451	0.4627	0.2376	0.2229	0.2173	0.2458	0.2437	0.2386	0.2131	0.2146	0.2362	0.2702	0.2528	0.2638	0.2318	0.2249	0.2326
26399.99	0.801	0.9189	0.93	0.2279	0.2565	0.2814	0.2609	0.4833	0.4459	0.453	0.2377	0.2229	0.2173	0.2462	0.243	0.2389	0.2168	0.2145	0.2365	0.2703	0.253	0.2644	0.2363	0.2242	0.2323
26999.99	0.801	0.9236	0.9344	0.228	0.2627	0.297	0.2675	0.4789	0.4422	0.4417	0.2379	0.2238	0.2224	0.2465	0.2439	0.2386	0.2133	0.2143	0.2364	0.2709	0.2531	0.2655	0.2365	0.2249	0.2344
27599.99	0.8025	0.9306	0.9404	0.2358	0.279	0.3131	0.2707	0.4723	0.4379	0.4337	0.2378	0.2239	0.2177	0.2465	0.2438	0.2383	0.213	0.2143	0.2366	0.2711	0.2533	0.2663	0.2364	0.2235	0.234
28199.99	0.8048	0.9368	0.9465	0.2285	0.2984	0.3384	0.2855	0.4675	0.4338	0.4202	0.2383	0.224	0.2177	0.2465	0.2442	0.2389	0.2134	0.2144	0.2371	0.2716	0.2536	0.266	0.2358	0.2265	0.2327
28799.99	0.8037	0.94	0.9502	0.2289	0.3185	0.3685	0.2989	0.4612	0.4246	0.4114	0.238	0.224	0.2179	0.2469	0.2439	0.2391	0.2132	0.2147	0.2365	0.2718	0.254	0.2651	0.2358	0.2248	0.2331
29399.99	0.8059	0.9462	0.961	0.2365	0.3335	0.3906	0.3105	0.4539	0.4195	0.4003	0.2384	0.2294	0.2184	0.2467	0.2441	0.2387	0.2132	0.2147	0.2368	0.2722	0.2538	0.2652	0.2364	0.2252	0.2324
29999.99	0.8051	0.9516	0.9683	0.229	0.3465	0.416	0.3352	0.4456	0.412	0.3841	0.2384	0.224	0.2236	0.2471	0.2442	0.239	0.2133	0.2147	0.2365	0.2722	0.2542	0.2664	0.2368	0.2255	0.2345
30599.99	0.8056	0.9546	0.9746	0.2292	0.3629	0.4309	0.3532	0.4375	0.4043	0.3732	0.2385	0.2243	0.2231	0.2469	0.2438	0.2395	0.2134	0.2148	0.2364	0.2728	0.2542	0.2667	0.2368	0.225	0.233
31199.99	0.8072	0.9595	0.9791	0.2371	0.3833	0.4402	0.3641	0.4286	0.3976	0.3612	0.2382	0.2245	0.2188	0.2476	0.2446	0.2398	0.2134	0.215	0.2365	0.2732	0.2545	0.2665	0.2364	0.2248	0.2324
31799.99	0.8078	0.9635	0.9828	0.2296	0.4018	0.4591	0.3837	0.421	0.3893	0.3486	0.2384	0.2337	0.2182	0.2477	0.2447	0.2392	0.2136	0.2151	0.2364	0.2737	0.2551	0.2677	0.2365	0.2257	0.2353
32399.99	0.8082	0.9696	0.9839	0.2303	0.4155	0.4723	0.4043	0.4114	0.3798	0.3375	0.2382	0.2254	0.2229	0.2476	0.2452	0.2397	0.2138	0.2152	0.2364	0.2739	0.2557	0.2681	0.2371	0.2256	0.2332
32999.99	0.8106	0.9804	0.9871	0.2378	0.4255	0.4809	0.4181	0.401	0.372	0.3266	0.2383	0.2251	0.2186	0.2477	0.2448	0.2399	0.2135	0.2149	0.2366	0.274	0.2568	0.2676	0.2371	0.2251	0.2353
33599.99	0.8101	0.9855	0.9889	0.2303	0.4421	0.4947	0.4455	0.3926	0.3618	0.3173	0.2382	0.2248	0.2189	0.2478	0.2447	0.2397	0.2137	0.2153	0.2426	0.2746	0.2565	0.2704	0.2362	0.2253	0.2341
34199.99	0.8111	0.9919	0.9929	0.2306	0.4535	0.5066	0.4681	0.3824	0.3533	0.3075	0.2391	0.225	0.2184	0.2486	0.2445	0.24	0.214	0.215	0.2371	0.2744	0.2568	0.2689	0.2371	0.2255	0.2319
34799.99	0.813	1.0019	0.9978	0.2378	0.4647	0.5125	0.4855	0.3725	0.347	0.3019	0.2386	0.2265	0.2181	0.2479	0.2454	0.2395	0.2139	0.2176	0.2368	0.2749	0.2567	0.2687	0.2374	0.2247	0.2337
35399.99	0.8141	1.0063	1.002	0.2309	0.4754	0.5277	0.5118	0.3631	0.337	0.293	0.2386	0.2251	0.2215	0.2481	0.2458	0.2401	0.2142	0.2147	0.2425	0.2749	0.2563	0.2685	0.2373	0.2253	0.2365
35999.99	0.8158	1.0118	1.006	0.2306	0.4858	0.5369	0.5358	0.3535	0.3287	0.2882	0.239	0.2261	0.2239	0.248	0.2452	0.24	0.2139	0.215	0.2428	0.2755	0.2562	0.2686	0.2357	0.2253	0.2335
36599.99	0.8153	1.0162	1.007	0.2388	0.4938	0.5426	0.555	0.3405	0.3205	0.2802	0.2386	0.2256	0.2194	0.2486	0.2458	0.2406	0.2146	0.2153	0.2367	0.2757	0.2563	0.2692	0.2376	0.2257	0.234
37199.99	0.8167	1.0218	1.0127	0.2314	0.5079	0.5529	0.5856	0.3347	0.3132	0.2803	0.2392	0.2249	0.2194	0.2504	0.2464	0.2415	0.2145	0.216	0.237	0.2757	0.2567	0.2697	0.2372	0.2257	0.2368
37799.99	0.8159	1.0239	1.0136	0.232	0.5148	0.5634	0.6032	0.3256	0.3062	0.2731	0.2396	0.2321	0.2193	0.2491	0.2467	0.2422	0.2141	0.2154	0.2387	0.276	0.2574	0.2697	0.2362	0.2255	0.2346
38399.99	0.8181	1.0288	1.0171	0.2392	0.5244	0.5679	0.6239	0.3179	0.3022	0.2723	0.239	0.2252	0.2191	0.2496	0.2467	0.2424	0.2142	0.2155	0.2367	0.2764	0.2568	0.2694	0.2341	0.2257	0.234
38999.99	0.8176	1.0299	1.0188	0.2325	0.536	0.5772	0.6519	0.3114	0.2936	0.268	0.239	0.2252	0.2192	0.2492	0.2466	0.2426	0.2141	0.2156	0.2366	0.276	0.2578	0.2694	0.237	0.2257	0.2343
39599.99	0.8185	1.033	1.021	0.2325	0.543	0.5858	0.6675	0.3062	0.2911	0.2694	0.2386	0.2264	0.2197	0.249	0.2469	0.2432	0.2144	0.2157	0.2364	0.276	0.2569	0.27	0.2346	0.2274	0.2341
40199.99	0.8199	1.036	1.023	0.2396	0.5519	0.5941	0.6767	0.3001	0.2872	0.2653	0.2388	0.2259	0.2191	0.2494	0.2473	0.244	0.2144	0.219	0.2366	0.2766	0.2571	0.272	0.2372	0.2262	0.235
40799.99	0.8189	1.0359	1.0238	0.2328	0.5611	0.6022	0.6909	0.2967	0.2789	0.2599	0.2384	0.2267	0.2193	0.25	0.2475	0.2445	0.2144	0.2158	0.2368	0.276	0.257	0.2713	0.2372	0.2262	0.2345
41399.99	0.8197	1.0386	1.0268	0.232	0.5686	0.6094	0.7056	0.2923	0.2756	0.2608	0.2389	0.2285	0.2212	0.2497	0.2477	0.2454	0.2141	0.2155	0.2367	0.2768	0.2575	0.2706	0.2373	0.2261	0.2364
41999.99	0.8213	1.0415	1.0281	0.2396	0.5734	0.6153	0.7108	0.2875	0.2741	0.2607	0.2388	0.2257	0.2238	0.2505	0.2483	0.2456	0.2142	0.2174	0.2365	0.2767	0.2572	0.2718	0.2374	0.2279	0.2358
42599.99	0.8215	1.0431	1.0307	0.2327	0.5818	0.6257	0.7247	0.286	0.2718	0.2619	0.2387	0.2253	0.2193	0.2504	0.2474	0.2465	0.2142	0.2161	0.2367	0.2768	0.2572	0.2701	0.2354	0.2264	0.235
43199.99	0.8227	1.0453	1.032	0.233	0.586	0.6323	0.7332	0.284	0.2682	0.2581	0.2393	0.2255	0.2192	0.2503	0.2489	0.2469	0.2142	0.2195	0.2421	0.2773	0.2578	0.271	0.2359	0.2263	0.2355
43799.99	0.8239	1.0484	1.0334	0.2402	0.5902	0.6342	0.7334	0.28	0.2671	0.2558	0.2391	0.2255	0.2238	0.2503	0.2493	0.2474	0.2142	0.2162	0.2366	0.2771	0.2575	0.2715	0.2366	0.2268	0.2359
44399.99	0.8231	1.0489	1.0342	0.2331	0.5989	0.6404	0.7458	0.2801	0.2656	0.2582	0.239	0.2257	0.2213	0.2505	0.2496	0.2489	0.2142	0.217	0.2366	0.2774	0.2577	0.2705	0.2375	0.2267	0.2348
44999.99	0.8231	1.0495	1.0357	0.2325	0.6042	0.6456	0.7518	0.2779	0.2633	0.2575	0.239	0.2256	0.2201	0.2508	0.2503	0.2491	0.2146	0.2174	0.2367	0.2771	0.2579	0.2709	0.2372	0.2267	0.2356
45599.99	0.8279	1.0563	1.0421	0.2404	0.6075	0.6478	0.7503	0.2767	0.2626	0.2571	0.2394	0.2257	0.22	0.2511	0.2515	0.2496	0.2148	0.2163	0.237	0.2778	0.2579	0.2712	0.2376	0.2271	0.2362
46199.99	0.8258	1.0541	1.0405	0.2327	0.6138	0.6549	0.7618	0.2756	0.2626	0.2586	0.2394	0.2269	0.2199	0.2514	0.2514	0.2503	0.2147	0.2207	0.2368	0.2773	0.2584	0.271	0.2382	0.2273	0.2374
46799.99	0.8259	1.0547	1.0415	0.2321	0.617	0.6591	0.7672	0.2742	0.262	0.2557	0.2401	0.226	0.2199	0.252	0.2527	0.2513	0.2152	0.2164	0.2372	0.2779	0.258	0.2708	0.238	0.2295	0.2374
47399.99	0.8277	1.0582	1.0444	0.2401	0.6196	0.6617	0.7638	0.2725	0.2613	0.2575	0.2399	0.2257	0.2201	0.2525	0.2534	0.2526	0.2149	0.2162	0.237	0.278	0.2582	0.271	0.2386	0.2282	0.238
47999.99	0.8272	1.0581	1.0464	0.2327	0.6269	0.6683	0.7727	0.273	0.2613	0.2574	0.24	0.228	0.2202	0.2528	0.253	0.2537	0.2147	0.2164	0.2371	0.2785	0.2587	0.2713	0.2393	0.2287	0.2379
48599.99	0.8268	1.0598	1.0475	0.2326	0.6288	0.671	0.7764	0.2723	0.2596	0.2568	0.24	0.2333	0.2197	0.2531	0.2552	0.2555	0.2146	0.2193	0.237	0.2784	0.258	0.2707	0.2397	0.2292	0.2382
49199.99	0.8284	1.0623	1.0497	0.2398	0.6303	0.6713	0.7731	0.2702	0.2597	0.2568	0.2409	0.2276	0.2198	0.2535	0.2558	0.2561	0.2185	0.2165	0.2368	0.2781	0.2585	0.2709	0.2405	0.2306	0.2384
49799.99	0.8291	1.0642	1.0525	0.233	0.6375	0.6799	0.7838	0.2714	0.26	0.2574	0.2405	0.2339	0.2201	0.2532	0.2573	0.2582	0.2146	0.2163	0.2372	0.2785	0.2585	0.2711	0.2422	0.2304	0.2393
50399.99	0.8283	1.0646	1.0542	0.2326	0.6407	0.6829	0.7896	0.2705	0.2588	0.2567	0.2402	0.2282	0.2197	0.254	0.2586	0.2596	0.2147	0.2166	0.2372	0.2784	0.2591	0.2708	0.2419	0.2307	0.2399
50999.99	0.8295	1.0671	1.0567	0.2406	0.6455	0.685	0.7842	0.2691	0.26	0.2553	0.2408	0.2281	0.2201	0.2548	0.26	0.2619	0.2144	0.2164	0.2373	0.2787	0.2582	0.2709	0.2433	0.2314	0.2411
51599.99	0.8293	1.0683	1.0602	0.2328	0.6501	0.6912	0.7903	0.2703	0.2591	0.2555	0.2409	0.2261	0.2208	0.2556	0.2604	0.2633	0.215	0.2165	0.237	0.2788	0.2586	0.2713	0.2443	0.2325	0.2424
52199.99	0.829	1.0698	1.0611	0.2332	0.654	0.6955	0.7882	0.2697	0.2601	0.2572	0.2411	0.2274	0.22	0.2555	0.2619	0.265	0.2147	0.2166	0.2373	0.2788	0.2584	0.2712	0.2454	0.2337	0.2435
52799.99	0.8312	1.0722	1.064	0.2402	0.655	0.6951	0.7822	0.2682	0.2583	0.2556	0.2412	0.2273	0.2203	0.257	0.263	0.2669	0.2146	0.2167	0.2372	0.279	0.259	0.272	0.2471	0.2349	0.2448
53399.99	0.8297	1.072	1.0642	0.2328	0.6614	0.7014	0.7867	0.2692	0.2583	0.2579	0.2411	0.23	0.2199	0.2573	0.2655	0.2698	0.215	0.2167	0.2371	0.2792	0.2592	0.2716	0.2493	0.2363	0.2461
53999.99	0.8304	1.0742	1.0656	0.2337	0.6636	0.7045	0.7873	0.2693	0.2589	0.2565	0.2426	0.2274	0.22	0.2583	0.2667	0.272	0.2148	0.2169	0.2378	0.2792	0.2588	0.2715	0.2506	0.2378	0.2478
54599.99	0.8322	1.0764	1.0668	0.2405	0.6661	0.7089	0.7845	0.268	0.2581	0.2562	0.2424	0.2262	0.2199	0.2592	0.2679	0.2737	0.2147	0.2166	0.2376	0.2794	0.2587	0.2715	0.2522	0.2394	0.2494
55199.99	0.8311	1.0764	1.0657	0.2338	0.6689	0.7137	0.7911	0.2694	0.2586	0.2568	0.2418	0.2319	0.2199	0.26	0.2703	0.2769	0.215	0.2211	0.2374	0.2795	0.2589	0.2713	0.2542	0.2428	0.25
55799.99	0.8319	1.0784	1.0662	0.2339	0.6731	0.7171	0.7885	0.2688	0.2592	0.2587	0.2421	0.2342	0.2206	0.2617	0.2707	0.2774	0.2151	0.2169	0.2373	0.2799	0.2585	0.2715	0.2587	0.2451	0.2529
56399.99	0.8337	1.0816	1.0667	0.2409	0.676	0.7191	0.7824	0.2683	0.2594	0.257	0.242	0.2258	0.2199	0.2625	0.2737	0.279	0.2151	0.2167	0.2376	0.2796	0.2587	0.2703	0.2604	0.2474	0.2515
56999.99	0.8322	1.0816	1.066	0.2341	0.6812	0.7258	0.7887	0.2692	0.2593	0.2569	0.2433	0.2341	0.2199	0.2638	0.2741	0.28	0.215	0.2169	0.2377	0.2796	0.26	0.2713	0.2656	0.2488	0.2479
57599.99	0.8327	1.0859	1.0675	0.2338	0.6822	0.7267	0.7891	0.2691	0.2593	0.2578	0.2437	0.2282	0.2197	0.2653	0.2763	0.2829	0.2148	0.2169	0.2377	0.2797	0.2588	0.2716	0.2682	0.2508	0.2417
58199.99	0.8354	1.0891	1.0679	0.241	0.6852	0.7293	0.7842	0.2683	0.2584	0.2574	0.2438	0.2272	0.2202	0.266	0.2777	0.2853	0.2152	0.2169	0.2378	0.2795	0.2592	0.2718	0.2727	0.2526	0.2371
58799.99	0.8342	1.0905	1.0683	0.2345	0.6889	0.7332	0.7936	0.2691	0.2598	0.2583	0.2454	0.228	0.2202	0.2678	0.2776	0.2872	0.2154	0.2169	0.2378	0.2794	0.2596	0.2714	0.2741	0.2523	0.236
59399.99	0.834	1.092	1.0665	0.2346	0.6917	0.736	0.797	0.2689	0.2588	0.2581	0.2459	0.2263	0.22	0.2695	0.2777	0.2908	0.2152	0.217	0.2376	0.2801	0.2597	0.2714	0.2736	0.2498	0.2353
59999.99	0.8355	1.0939	1.0668	0.2417	0.6975	0.7373	0.7935	0.2679	0.2599	0.2575	0.2463	0.2283	0.2237	0.2712	0.2801	0.2947	0.2152	0.2173	0.2384	0.2798	0.2605	0.2722	0.2673	0.2442	0.2352
60599.99	0.835	1.0963	1.0666	0.2345	0.7061	0.744	0.8011	0.2687	0.2585	0.2603	0.2471	0.2287	0.2202	0.2734	0.2822	0.299	0.2156	0.2173	0.2381	0.2802	0.2599	0.2717	0.2555	0.2356	0.2353
61199.99	0.836	1.0991	1.0666	0.2348	0.7051	0.7464	0.8035	0.269	0.2596	0.2593	0.2488	0.2264	0.2202	0.2753	0.2844	0.3037	0.2157	0.2173	0.2381	0.2801	0.2599	0.2717	0.2464	0.2341	0.2345
61799.99	0.8369	1.1011	1.0667	0.2419	0.711	0.7474	0.7977	0.2677	0.2589	0.2582	0.25	0.2292	0.2203	0.2758	0.2885	0.3085	0.2158	0.2171	0.2382	0.2802	0.2597	0.2719	0.2423	0.2299	0.2352
62399.99	0.8361	1.1016	1.0659	0.2343	0.7133	0.7508	0.8054	0.2687	0.2597	0.2582	0.2519	0.2299	0.2201	0.2777	0.2926	0.3128	0.2163	0.2176	0.2382	0.2804	0.2603	0.2715	0.2409	0.2296	0.2348
62999.99	0.8367	1.1045	1.0664	0.2348	0.7179	0.7536	0.8058	0.2689	0.2602	0.2593	0.2512	0.2288	0.22	0.2784	0.2934	0.3174	0.2163	0.2172	0.2379	0.2807	0.2599	0.2712	0.2396	0.2285	0.2353
63599.99	0.8376	1.1051	1.0664	0.2418	0.722	0.754	0.8	0.2679	0.2595	0.2589	0.2521	0.2285	0.2203	0.2794	0.2961	0.3222	0.2159	0.2174	0.2383	0.2809	0.2598	0.272	0.2399	0.2283	0.2354
64199.99	0.8372	1.1056	1.0648	0.235	0.7249	0.7592	0.8076	0.2688	0.2594	0.2592	0.2481	0.2284	0.22	0.28	0.299	0.3261	0.2164	0.2175	0.2384	0.2801	0.26	0.272	0.2401	0.2281	0.2349
64799.99	0.837	1.1066	1.0644	0.2348	0.7278	0.7603	0.8087	0.2693	0.2597	0.2592	0.2455	0.2265	0.2202	0.2813	0.3023	0.3307	0.2164	0.2173	0.2382	0.2804	0.2611	0.2717	0.2401	0.2284	0.2351
65399.99	0.8405	1.1101	1.0664	0.2421	0.7306	0.7643	0.8016	0.2675	0.261	0.2589	0.243	0.2285	0.2205	0.2825	0.3068	0.3342	0.2164	0.2175	0.2382	0.2806	0.2595	0.2721	0.2407	0.2284	0.2353
65999.99	0.8384	1.1088	1.0653	0.235	0.7351	0.7664	0.8092	0.2689	0.2603	0.2596	0.2418	0.2278	0.2201	0.2844	0.3106	0.3388	0.2168	0.2177	0.2381	0.2802	0.2599	0.2719	0.2404	0.2268	0.2354
66599.99	0.8394	1.1108	1.0652	0.2347	0.7383	0.7696	0.8064	0.2693	0.2601	0.2597	0.2424	0.2288	0.22	0.2862	0.3155	0.3415	0.2175	0.2175	0.2382	0.2807	0.2599	0.2723	0.2398	0.2291	0.2362
67199.99	0.8392	1.109	1.0626	0.2421	0.7402	0.7722	0.8014	0.2677	0.2602	0.2592	0.2417	0.2273	0.2202	0.2877	0.3202	0.3444	0.2167	0.2175	0.238	0.2806	0.2593	0.2717	0.2391	0.2277	0.2345
67799.99	0.8393	1.111	1.0635	0.2342	0.7444	0.7748	0.8067	0.2685	0.2599	0.2596	0.2414	0.2259	0.22	0.2904	0.3259	0.347	0.217	0.2174	0.2384	0.2806	0.2603	0.2717	0.2399	0.2286	0.2352
68399.99	0.8393	1.1114	1.0629	0.2344	0.7474	0.7765	0.8051	0.2686	0.2597	0.2604	0.2414	0.2298	0.2201	0.2935	0.3322	0.35	0.2173	0.2175	0.2382	0.2806	0.2604	0.2718	0.239	0.2265	0.2351
68999.99	0.8414	1.1114	1.0623	0.2417	0.7512	0.7789	0.7995	0.2674	0.2605	0.2599	0.2417	0.2284	0.2202	0.2957	0.339	0.3518	0.2184	0.2175	0.2386	0.2806	0.2603	0.2719	0.2391	0.2279	0.2327
69599.99	0.8403	1.1122	1.0621	0.2349	0.7544	0.7843	0.8073	0.2685	0.2612	0.2619	0.2419	0.2284	0.2199	0.2984	0.3453	0.3546	0.2182	0.2175	0.2385	0.2806	0.2602	0.2715	0.2394	0.2285	0.2345
70199.99	0.8402	1.1118	1.0604	0.2347	0.7577	0.7866	0.8075	0.2686	0.2607	0.2604	0.2418	0.2259	0.2213	0.3013	0.351	0.3569	0.2186	0.2174	0.2382	0.2812	0.2604	0.2718	0.2385	0.2285	0.2342
70799.99	0.8421	1.1125	1.061	0.2414	0.7622	0.7883	0.799	0.2674	0.2611	0.2616	0.2417	0.2299	0.2233	0.3052	0.3571	0.3586	0.2194	0.2179	0.2385	0.2812	0.2605	0.272	0.2398	0.2279	0.2349
71399.99	0.8401	1.1119	1.0587	0.2349	0.7633	0.7904	0.8045	0.2685	0.2609	0.2607	0.2417	0.2286	0.2203	0.3084	0.3636	0.3608	0.2204	0.2175	0.2386	0.2809	0.2608	0.2716	0.2402	0.227	0.2351
71999.99	0.8413	1.1116	1.0581	0.2353	0.7662	0.7943	0.8038	0.2686	0.2618	0.2608	0.2421	0.2349	0.2199	0.3122	0.371	0.3629	0.2204	0.218	0.2391	0.2808	0.2609	0.2719	0.2397	0.2285	0.2356
72599.99	0.8428	1.1121	1.0571	0.242	0.7696	0.7953	0.7953	0.2671	0.2608	0.2612	0.2417	0.2263	0.22	0.316	0.378	0.3633	0.2214	0.2176	0.2387	0.2805	0.2612	0.2713	0.2392	0.2285	0.2353
73199.99	0.8412	1.1117	1.0567	0.2347	0.773	0.8023	0.803	0.2687	0.2611	0.2613	0.2417	0.227	0.2204	0.3206	0.3869	0.3644	0.2222	0.218	0.2391	0.2807	0.2605	0.2719	0.2387	0.2284	0.235
73799.99	0.8414	1.1129	1.0562	0.2352	0.7755	0.8031	0.8017	0.2687	0.2615	0.2604	0.2414	0.2288	0.2203	0.3254	0.3952	0.3657	0.223	0.2177	0.2392	0.2805	0.2602	0.2721	0.2392	0.2285	0.2348
74399.99	0.8428	1.1127	1.0553	0.2418	0.7782	0.8042	0.7959	0.2674	0.262	0.2611	0.2416	0.2293	0.2199	0.3306	0.4044	0.3671	0.2235	0.2204	0.239	0.281	0.26	0.272	0.2395	0.2287	0.2354
74999.99	0.8428	1.1134	1.0555	0.2348	0.782	0.8073	0.8019	0.2685	0.2624	0.2617	0.2419	0.2268	0.2199	0.3364	0.4137	0.3683	0.2248	0.2179	0.2394	0.2809	0.2602	0.2718	0.2399	0.2289	0.2356
75599.99	0.8425	1.1128	1.0546	0.2348	0.7848	0.8116	0.8014	0.269	0.263	0.2623	0.2416	0.2292	0.2205	0.3424	0.4236	0.3692	0.2243	0.2178	0.2397	0.281	0.2605	0.2715	0.2393	0.2267	0.2348
76199.99	0.8452	1.1138	1.0542	0.2419	0.7873	0.8119	0.7932	0.2679	0.2631	0.2607	0.2419	0.2279	0.2202	0.3482	0.4326	0.3701	0.2218	0.2176	0.2394	0.2805	0.2608	0.2716	0.2389	0.2285	0.2351
76799.99	0.8434	1.112	1.0528	0.2345	0.7905	0.8168	0.8007	0.2696	0.2638	0.2627	0.2418	0.2281	0.2205	0.3531	0.4433	0.3715	0.2181	0.2181	0.2394	0.281	0.2604	0.272	0.2394	0.2288	0.2352
77399.99	0.8436	1.1112	1.0513	0.2352	0.795	0.818	0.8	0.2696	0.2634	0.2625	0.242	0.2289	0.2226	0.3584	0.4529	0.3732	0.2156	0.2179	0.24	0.2809	0.2619	0.2719	0.2385	0.2291	0.2346
77999.99	0.8441	1.1109	1.0511	0.2418	0.7928	0.8235	0.7933	0.2692	0.2635	0.2607	0.2421	0.226	0.2201	0.3644	0.4636	0.373	0.2156	0.2177	0.24	0.2807	0.2609	0.2718	0.24	0.2288	0.2347
78599.99	0.8443	1.1113	1.0511	0.2349	0.7993	0.8286	0.8004	0.2706	0.2629	0.262	0.2419	0.2287	0.2241	0.3709	0.4741	0.3752	0.2154	0.2181	0.2402	0.2809	0.2603	0.2716	0.2402	0.2287	0.2351
79199.99	0.8439	1.111	1.0502	0.235	0.8024	0.8325	0.8002	0.2709	0.2628	0.2626	0.242	0.2296	0.2203	0.3776	0.4858	0.3758	0.2151	0.2183	0.2397	0.2811	0.2606	0.2718	0.2396	0.2286	0.2349
79799.99	0.8459	1.1113	1.0506	0.2419	0.8061	0.834	0.7907	0.27	0.2634	0.2617	0.2417	0.2258	0.2228	0.3845	0.4963	0.3774	0.2161	0.2185	0.2397	0.281	0.2606	0.2719	0.2383	0.2288	0.2334
80399.99	0.8441	1.1089	1.0485	0.2354	0.8092	0.8409	0.8	0.2715	0.2637	0.2618	0.2421	0.2287	0.2202	0.3926	0.5051	0.3775	0.216	0.2186	0.2399	0.281	0.2607	0.272	0.2394	0.2279	0.2346
80999.99	0.8445	1.1089	1.0484	0.2353	0.8107	0.8407	0.7993	0.2721	0.2632	0.2624	0.2417	0.227	0.2203	0.4005	0.5138	0.379	0.2187	0.2186	0.2385	0.2809	0.262	0.2715	0.2404	0.2264	0.2345
81599.99	0.8451	1.1087	1.0483	0.2422	0.8149	0.8447	0.7916	0.271	0.2633	0.261	0.2419	0.2283	0.2201	0.4087	0.5204	0.3798	0.2152	0.2188	0.2382	0.2813	0.2631	0.2718	0.2399	0.2286	0.2349
82199.99	0.8452	1.1075	1.0475	0.2358	0.817	0.8488	0.7992	0.2722	0.2634	0.2626	0.2414	0.2323	0.2239	0.4174	0.5277	0.3806	0.2163	0.2185	0.2382	0.2809	0.2621	0.2716	0.2385	0.2269	0.235
