# Supplementary material for: Feature-Based Growth Curve Classification Enables Efficient Phage Discrimination
Source: Viruses. 2026 Jan 9;18(1):92. doi: 10.3390/v18010092 (PMC12846622; doi:10.3390/v18010092)
Supplement: Supplementary file 1 [file viruses-18-00092-s001.zip › logocv_analysis.py]

import numpy as np
import pickle
import pandas as pd
from sklearn.mixture import GaussianMixture
from sklearn.cluster import KMeans, DBSCAN
from sklearn.preprocessing import StandardScaler
from sklearn.decomposition import PCA
from sklearn.metrics import (
    silhouette_score,
    adjusted_rand_score,
    normalized_mutual_info_score,
    davies_bouldin_score,
    pairwise_distances,
)
from sklearn.neighbors import NearestNeighbors
from sklearn.manifold import MDS
from sklearn.model_selection import LeaveOneGroupOut
from scipy.cluster.hierarchy import linkage, fcluster
from scipy.spatial.distance import squareform
from pathlib import Path
import subprocess

from yellowbrick.cluster import KElbowVisualizer
import os

from eval_clusters import (
    evaluate_clustering,
    create_cluster_sample_data,
)


def preprocessing_features(features_df, columns_to_drop):
    df = features_df.fillna(0)
    if columns_to_drop:
        df = df.drop(columns_to_drop, axis=1)
    true_labels = df.index.str[:2].to_list()
    scaler = StandardScaler()
    X_scaled = scaler.fit_transform(df)
    return X_scaled, true_labels


def calculate_metrics(cluster_labels, true_labels):
    # クラスタリングの評価
    cluster_sample_data = create_cluster_sample_data(cluster_labels, true_labels)
    results = evaluate_clustering(cluster_sample_data)

    # 評価指標の計算
    metrics = {
        "ARI": adjusted_rand_score(true_labels, cluster_labels),
        "NMI": normalized_mutual_info_score(true_labels, cluster_labels),
    }

    metrics.update(results)
    return metrics


def create_result_structure():
    return {
        "proposed_method": {},
        "centroid_index": {},
        "virulence_index": {},
        "nmds": {},
    }


def calculate_statistics(values):
    return {
        "mean": np.mean(values),
        "std": np.std(values),
        "raw_values": values,
        "n": len(values),
    }


def optimize_kmeans_ncluster(X, max_clusters, random_state):
    inertias = []
    silhouette_scores = []
    for k in range(2, max_clusters + 1):
        kmeans = KMeans(n_clusters=k, random_state=random_state, n_init=10)
        kmeans.fit(X)
        inertias.append(kmeans.inertia_)
        if k > 1:  # シルエットスコアは2以上のクラスタが必要
            silhouette_scores.append(silhouette_score(X, kmeans.labels_))

    # エルボー法によるクラスタ数の決定
    visualizer = KElbowVisualizer(
        KMeans(random_state=random_state), k=(2, max_clusters)
    )
    visualizer.fit(X)

    # calculate optimal number of clusters
    optimal_clusters = max(
        visualizer.elbow_value_, silhouette_scores.index(max(silhouette_scores)) + 2
    )

    return optimal_clusters


def optimize_gmm_ncluster(X, max_clusters, random_state):
    bics = []
    for n_components in range(1, max_clusters + 1):
        gmm = GaussianMixture(n_components=n_components, random_state=random_state)
        gmm.fit(X)
        bics.append(gmm.bic(X))
    # 最適なn_componentsを選択
    optimal_n_components = bics.index(min(bics)) + 1

    return optimal_n_components


def optimize_dbscan_eps(data, k=2):
    nbrs = NearestNeighbors(n_neighbors=k).fit(data)
    distances, _ = nbrs.kneighbors(data)
    # k-nearestまでの距離をソート
    distances = np.sort(distances[:, k - 1], axis=0)
    # エルボー法によりepsを算出
    acceleration = np.diff(distances, 2)
    knee = np.argmax(acceleration) + 2
    eps = distances[knee]

    return eps


def optimize_hclust_ncluster(data_original, data, method, min_clusters, max_clusters):
    linkage_matrix = linkage(data, method=method)
    silhouette_scores = []
    davies_bouldin_scores = []
    K = range(min_clusters, min(max_clusters + 1, len(data)))
    for k in K:
        clusters = fcluster(linkage_matrix, k, criterion="maxclust")
        silhouette_scores.append(silhouette_score(data_original, clusters))
        davies_bouldin_scores.append(davies_bouldin_score(data_original, clusters))

    optimal_k_index = max(
        np.argmax(silhouette_scores), np.argmin(davies_bouldin_scores)
    )
    optimal_k = K[optimal_k_index]
    return optimal_k


def logocv_analysis(
    data_original,
    X,
    true_labels,
    method,
    max_clusters=20,
):
    sampling_scores = []
    n_clusters = []
    ari = []
    nmi = []
    results = {}

    # Leave One Group Out Cross Validation

    logo = LeaveOneGroupOut()
    for i, (train_index, test_index) in enumerate(
        logo.split(X, true_labels, true_labels)
    ):
        X_train = X[train_index]
        true_labels_train = true_labels[train_index]
        data_original_train = data_original[train_index]

        # clustering
        if method == "kmeans":
            optimal_clusters = optimize_kmeans_ncluster(X_train, max_clusters, i)
            # 決定したクラスタ数でKmeansクラスタリングを実行
            kmeans = KMeans(n_clusters=optimal_clusters, random_state=i, n_init=10)
            cluster_labels = kmeans.fit_predict(X_train)

        elif method == "pca_kmeans":
            pca = PCA(n_components=2, random_state=i)
            X_pca = pca.fit_transform(X_train)
            optimal_clusters = optimize_kmeans_ncluster(X_pca, max_clusters, i)
            # 決定したクラスタ数でKmeansクラスタリングを実行
            kmeans = KMeans(n_clusters=optimal_clusters, random_state=i, n_init=10)
            cluster_labels = kmeans.fit_predict(X_pca)

        elif method == "gmm":
            # 最適なn_componentsを選択
            optimal_n_components = optimize_gmm_ncluster(X_train, max_clusters, i)
            # 最適なn_componentsに対してGMMを適用
            gmm = GaussianMixture(n_components=optimal_n_components, random_state=i)
            cluster_labels = gmm.fit_predict(X_train)

        elif method == "dbscan":
            eps = optimize_dbscan_eps(X_train)
            dbscan = DBSCAN(eps=eps, min_samples=1)
            dbscan.fit(X_train)
            cluster_labels = dbscan.labels_

        elif method == "hclust":
            optimal_clusters = optimize_hclust_ncluster(
                data_original_train,
                X_train,
                method="ward",
                min_clusters=2,
                max_clusters=max_clusters,
            )
            linkage_matrix = linkage(X_train, method="ward")
            cluster_labels = fcluster(
                linkage_matrix, optimal_clusters, criterion="maxclust"
            )

        metrics = calculate_metrics(cluster_labels, true_labels_train)

        sampling_scores.append(metrics["coverage_rate"])
        n_clusters.append(metrics["num_clusters"])
        ari.append(metrics["ARI"])
        nmi.append(metrics["NMI"])

    results = {
        "sampling_scores": calculate_statistics(sampling_scores),
        "n_clusters": calculate_statistics(n_clusters),
        "ARI": calculate_statistics(ari),
        "NMI": calculate_statistics(nmi),
    }

    return results


def logocv_nmds_analysis(
    data_original,
    X,
    true_labels,
    method,
    max_clusters=20,
):
    sampling_scores = []
    n_clusters = []
    ari = []
    nmi = []
    results = {}

    # Leave One Group Out Cross Validation

    logo = LeaveOneGroupOut()
    for i, (train_index, test_index) in enumerate(
        logo.split(X, true_labels, true_labels)
    ):
        true_labels_train = true_labels[train_index]
        data_original_train = data_original[train_index]

        # dist matrixの計算
        dist_matrix = pairwise_distances(data_original_train, metric="euclidean")
        if method == "kmeans" or method == "gmm":
            # export dist matrix
            dist_matrix_df = pd.DataFrame(dist_matrix)
            dist_matrix_df.to_csv(
                Path(f"output/logocv/middle/dist_matrix_{i}.csv"), index=False
            )

            # run NMDS on R
            subprocess.run(["Rscript", "perform_nmds_logocv.r", str(i)])

            # get nmds coordinates
            nmds_coords = pd.read_csv(
                Path(f"output/logocv/middle/nmds_coords_{i}.csv"), index_col=0
            ).values

            scaler = StandardScaler()
            X_train = scaler.fit_transform(nmds_coords)
        elif method == "dbscan":
            X_train = dist_matrix
        elif method == "hclust":
            condensed_dist_matrix = (dist_matrix + dist_matrix.T) / 2
            np.fill_diagonal(condensed_dist_matrix, 0)
            X_train = squareform(condensed_dist_matrix)

        # clustering
        if method == "kmeans":
            optimal_clusters = optimize_kmeans_ncluster(X_train, max_clusters, i)
            # 決定したクラスタ数でKmeansクラスタリングを実行
            kmeans = KMeans(n_clusters=optimal_clusters, random_state=i, n_init=10)
            cluster_labels = kmeans.fit_predict(X_train)

        elif method == "pca_kmeans":
            pca = PCA(n_components=2, random_state=i)
            X_pca = pca.fit_transform(X_train)
            optimal_clusters = optimize_kmeans_ncluster(X_pca, max_clusters, i)
            # 決定したクラスタ数でKmeansクラスタリングを実行
            kmeans = KMeans(n_clusters=optimal_clusters, random_state=i, n_init=10)
            cluster_labels = kmeans.fit_predict(X_pca)

        elif method == "gmm":
            # 最適なn_componentsを選択
            optimal_n_components = optimize_gmm_ncluster(X_train, max_clusters, i)
            # 最適なn_componentsに対してGMMを適用
            gmm = GaussianMixture(n_components=optimal_n_components, random_state=i)
            cluster_labels = gmm.fit_predict(X_train)

        elif method == "dbscan":
            eps = optimize_dbscan_eps(X_train)
            dbscan = DBSCAN(eps=eps, min_samples=1)
            dbscan.fit(X_train)
            cluster_labels = dbscan.labels_

        elif method == "hclust":
            optimal_clusters = optimize_hclust_ncluster(
                data_original_train,
                X_train,
                method="ward",
                min_clusters=2,
                max_clusters=max_clusters,
            )
            linkage_matrix = linkage(X_train, method="ward")
            cluster_labels = fcluster(
                linkage_matrix, optimal_clusters, criterion="maxclust"
            )

        metrics = calculate_metrics(cluster_labels, true_labels_train)

        sampling_scores.append(metrics["coverage_rate"])
        n_clusters.append(metrics["num_clusters"])
        ari.append(metrics["ARI"])
        nmi.append(metrics["NMI"])

    results = {
        "sampling_scores": calculate_statistics(sampling_scores),
        "n_clusters": calculate_statistics(n_clusters),
        "ARI": calculate_statistics(ari),
        "NMI": calculate_statistics(nmi),
    }

    return results


def logocv_civi_analysis(
    data_original,
    X,
    true_labels,
    method,
    max_clusters=20,
):
    sampling_scores = []
    n_clusters = []
    ari = []
    nmi = []
    results = {}

    X = np.array(X).reshape(-1, 1)
    logo = LeaveOneGroupOut()
    for i, (train_index, test_index) in enumerate(
        logo.split(X, true_labels, true_labels)
    ):
        X_train = X[train_index]
        true_labels_train = true_labels[train_index]
        data_original_train = data_original[train_index]


        if method == "kmeans":
            optimal_clusters = optimize_kmeans_ncluster(X_train, max_clusters, i)

            kmeans = KMeans(n_clusters=optimal_clusters, random_state=i, n_init=10)
            cluster_labels = kmeans.fit_predict(X_train)

        elif method == "gmm":
            # 最適なn_componentsを選択
            optimal_n_components = optimize_gmm_ncluster(X_train, max_clusters, i)
            # 最適なn_componentsに対してGMMを適用
            gmm = GaussianMixture(n_components=optimal_n_components, random_state=i)
            cluster_labels = gmm.fit_predict(X_train)

        elif method == "dbscan":
            eps = optimize_dbscan_eps(X_train)
            dbscan = DBSCAN(eps=eps, min_samples=1)
            dbscan.fit(X_train)
            cluster_labels = dbscan.labels_

        elif method == "hclust":
            optimal_clusters = optimize_hclust_ncluster(
                data_original_train,
                X_train,
                method="ward",
                min_clusters=2,
                max_clusters=max_clusters,
            )
            linkage_matrix = linkage(X_train, method="ward")
            cluster_labels = fcluster(
                linkage_matrix, optimal_clusters, criterion="maxclust"
            )

        metrics = calculate_metrics(cluster_labels, true_labels_train)
        sampling_scores.append(metrics["coverage_rate"])
        n_clusters.append(metrics["num_clusters"])
        ari.append(metrics["ARI"])
        nmi.append(metrics["NMI"])

    results = {
        "sampling_scores": calculate_statistics(sampling_scores),
        "n_clusters": calculate_statistics(n_clusters),
        "ARI": calculate_statistics(ari),
        "NMI": calculate_statistics(nmi),
    }

    return results


def results_to_dataframe(results):
    """結果をpandas DataFrameに変換"""
    rows = []

    for category in ["proposed_method", "centroid_index", "virulence_index", "nmds"]:
        for method, data in results.get(category, {}).items():
            row = {
                "Category": category,
                "Method": method,
                "Score_Mean": data["sampling_scores"]["mean"],
                "Score_Std": data["sampling_scores"]["std"],
                "Clusters_Mean": data["n_clusters"]["mean"],
                "Clusters_Std": data["n_clusters"]["std"],
                "ARI_Mean": data["ARI"]["mean"],
                "ARI_Std": data["ARI"]["std"],
                "NMI_Mean": data["NMI"]["mean"],
                "NMI_Std": data["NMI"]["std"],
            }
            rows.append(row)

    return pd.DataFrame(rows)


# Pickle形式で保存（全データを含む）
def save_results_pickle(results, filename):
    """結果をPickleファイルに保存"""
    with open(filename, "wb") as f:
        pickle.dump(results, f)


def main():
    # working directory
    working_dir = os.getcwd()

    # output directory
    out_dir = "output/logocv"
    # make save directory
    os.makedirs("{}/{}/middle".format(working_dir, out_dir), exist_ok=True)

    # データの読み込み（CSVファイルの場合）
    # 特徴量データ
    df = pd.read_csv("{}/output/features_df.csv".format(working_dir), index_col=0)

    df_original = pd.read_csv(
        f"{working_dir}/output/denoised_filtered_normalized.csv", index_col=0
    )

    df_original_t = df_original.drop("blank", axis=1).T

    X_scaled, true_labels = preprocessing_features(
        features_df=df, columns_to_drop=None
    )

    # civiデータ
    df_civi = pd.read_csv(
        "{}/output/centroid/centroid_index.csv".format(working_dir), index_col=0
    )  # index_col=0 は列番号をインデックスとして使うことを示す

    true_labels_civi = df_civi.index.str[:2].tolist()
    ci = df_civi["CI"].tolist()
    vi = df_civi["VI"].tolist()

    methods_proposed = ["kmeans", "gmm", "dbscan", "hclust"]
    methods_civi = ["kmeans", "gmm", "dbscan", "hclust"]
    results = {
        "proposed_method": {},
        "centroid_index": {},
        "virulence_index": {},
        "nmds": {},
    }

    max_clusters = min(20, len(true_labels))

    for method in methods_proposed:
        results["proposed_method"][method] = logocv_analysis(
            data_original=np.array(df_original_t),
            X=X_scaled,
            true_labels=np.array(true_labels),
            method=method,
            max_clusters=max_clusters,
        )
        results["nmds"][method] = logocv_nmds_analysis(
            data_original=np.array(df_original_t),
            X=X_scaled,
            true_labels=np.array(true_labels),
            method=method,
            max_clusters=max_clusters,
        )

    for method in methods_civi:
        results["centroid_index"][method] = logocv_civi_analysis(
            data_original=np.array(df_original_t),
            X=ci,
            true_labels=np.array(true_labels_civi),
            method=method,
            max_clusters=max_clusters,
        )

        results["virulence_index"][method] = logocv_civi_analysis(
            data_original=np.array(df_original_t),
            X=vi,
            true_labels=np.array(true_labels_civi),
            method=method,
            max_clusters=max_clusters,
        )

    save_results_pickle(results, "{}/logocv_results.pkl".format(out_dir))
    out_df = results_to_dataframe(results)
    out_df.to_csv("{}/logocv_results.csv".format(out_dir), index=False)


if __name__ == "__main__":
    main()
