# Supplementary material for: Feature-Based Growth Curve Classification Enables Efficient Phage Discrimination
Source: Viruses. 2026 Jan 9;18(1):92. doi: 10.3390/v18010092 (PMC12846622; doi:10.3390/v18010092)
Supplement: Supplementary file 1 [file viruses-18-00092-s001.zip › perform_nmds.r]

library(dplyr, warn.conflicts = FALSE)
library(tidyverse)
library(vegan)


# データの読み込み
dist_df <- read.csv("output/dist_matrix.csv") %>% 
    column_to_rownames("X") 

# NMDSによる可視化
set.seed(0)
nmds_result <- metaMDS(
  dist_df,
  k = 2,
  trymax = 100,
  trace=0
)

# print stress score
cat(sprintf("Stress: %.4f\n", nmds_result$stress))

# NMDS scoreのexport
nmds_scores <- as.data.frame(scores(nmds_result, display="sites")) 
nmds_scores %>%
  rownames_to_column("sample") %>%
  write.csv("output/nmds_coords.csv", row.names = FALSE)
