# Supplementary material for: Feature-Based Growth Curve Classification Enables Efficient Phage Discrimination
Source: Viruses. 2026 Jan 9;18(1):92. doi: 10.3390/v18010092 (PMC12846622; doi:10.3390/v18010092)
Supplement: Supplementary file 1 [file viruses-18-00092-s001.zip › perform_nmds_logocv.r]

library(dplyr, warn.conflicts = FALSE)

library(tidyverse)
library(vegan)


# コマンドライン引数を取得
args <- commandArgs(trailingOnly = TRUE)

id <- args[1]

# データの読み込み
dist_df <- read.csv(sprintf("output/logocv/middle/dist_matrix_%s.csv", id)) 

# NMDSによる可視化
set.seed(0)
nmds_result <- metaMDS(
  dist_df,
  k = 2,
  trymax = 100,
  trace=0
)

# print stress score
cat(sprintf("Stress: %.4f\n", nmds_result$stress))

# NMDS scoreのexport
nmds_scores <- as.data.frame(scores(nmds_result, display="sites")) 
nmds_scores %>%
  write.csv(sprintf("output/logocv/middle/nmds_coords_%s.csv", id), row.names = FALSE)
