# Supplementary material for: Feature-Based Growth Curve Classification Enables Efficient Phage Discrimination
Source: Viruses. 2026 Jan 9;18(1):92. doi: 10.3390/v18010092 (PMC12846622; doi:10.3390/v18010092)
Supplement: Supplementary file 1 [file viruses-18-00092-s001.zip › preprocessing_curves.py]

import numpy as np
import matplotlib.pyplot as plt
from scipy import signal
import pandas as pd
import os


def denoise_od(od, smooth=True, window_length=3, polyorder=1):
    """
    Denoise the OD data.

    Parameters:
        od (array-like): Optical density values to be denoised.
        smooth (bool, optional): Whether to smooth the data. Default is True.
        window_length (int, optional): Window length for smoothing. Default is 3.
        polyorder (int, optional): Polynomial order for smoothing. Default is 1.

    Returns:
        array-like: Denoised OD values.
    """
    if smooth and len(od) > window_length:
        od_smooth = signal.savgol_filter(od, window_length, polyorder)
    else:
        od_smooth = od.copy()
    return od_smooth


def get_time_points_after_min_od(od_values, no_phage_control_columns):
    """
    Get time points after the minimum OD of no phage controls.

    Parameters:
        od_values (array-like): Array of OD values.
        no_phage_control_columns (list): List of column names for no phage controls.

    Returns:
        int: The time point after the minimum OD of no phage controls.
    """
    time_points = []
    for column in no_phage_control_columns:
        time_points.append(od_values[column].idxmin())
    return max(time_points)


def find_peaks_with_right_side_prominence(od_values, min_prominence, window_size):
    """
    Find peaks in the OD values with a prominence greater than the given value,
    and check if the minimum value on the right side of the peak is greater
    than the prominence.

    Parameters
    ----------
    od_values : array-like
        Array of OD values.
    min_prominence : float
        The minimum prominence of the peaks to be found.
    window_size : int
        The length of the window to the right of the peak to check for the
        minimum value.

    Returns
    -------
    array
        Array of indices of the peaks that meet the criteria.

    """
    peak_indices = signal.find_peaks(od_values, plateau_size=1)[0]
    peak_indices_with_sufficient_prominence = []
    for index, next_index in zip(peak_indices, peak_indices[1:]):
        right_end = min(index + window_size, next_index)
        right_min = np.min(od_values[index:right_end])
        if od_values[index] - right_min > min_prominence:
            peak_indices_with_sufficient_prominence.append(index)
    return np.array(peak_indices_with_sufficient_prominence)


def detect_peaks(od_values, min_prominence=0.01, window_size=30):
    """
    Detect peaks in the OD values with a prominence greater than the given value,
    and check if the minimum value on the right side of the peak is greater
    than the prominence.

    Parameters
    ----------
    od_values : array-like
        Array of OD values.
    min_prominence : float
        The minimum prominence of the peaks to be found.
    window_size : int
        The length of the window to the right of the peak to check for the
        minimum value.

    Returns
    -------
    array
        Array of indices of the peaks that meet the criteria.

    """
    peak_indices = signal.find_peaks(
        od_values, plateau_size=1, prominence=min_prominence, wlen=window_size
    )[0]
    # 最初の値がピークである場合を判定する。最初の値が次の10個の値より大きければピークと判定する。
    if np.all(od_values[0] > od_values[1:11]):
        peak_indices = np.insert(peak_indices, 0, 0)
    # もしピークが検出されなければ右側プロミネンスのみ指標にしてピーク検出する
    if len(peak_indices) == 0:
        peak_indices = find_peaks_with_right_side_prominence(
            od_values, min_prominence, window_size
        )
        peak_indices_right = peak_indices
    else:
        peak_indices_right = None
    return peak_indices, peak_indices_right

def detect_bottom(time_values, od_values, peak_indices, slope_threshold=0.1):
    """Detect the index of the bottom of the growth curve.

    Parameters
    ----------
    time_values : array-like
        Time points of the growth curve.
    od_values : array-like
        Optical density values of the growth curve.
    peak_indices : array
        Indices of the peaks.
    slope_threshold : float
        Threshold for the slope at which the bottom is detected.

    Returns
    -------
    tuple
        (bottom_index, min_slope)
        - bottom_index: ボトムのインデックス
        - min_slope: 最小勾配値

    """
    if peak_indices is None:
        return np.nan, np.nan

    first_peak_index = peak_indices[0]

    # ピークが複数個あれば1番目と２番目のピークの間だけ考慮する
    if len(peak_indices) > 1:
        second_peak_index = peak_indices[1]
        post_peak_time = time_values[first_peak_index:second_peak_index]
        post_peak_od = od_values[first_peak_index:second_peak_index]
    else:
        # Get the time and OD values after the peak
        post_peak_time = time_values[first_peak_index:]
        post_peak_od = od_values[first_peak_index:]

    # Calculate the first derivative of the OD values
    slopes = np.gradient(post_peak_od, post_peak_time)

    # Find the index of the minimum minus slope
    min_slope_index = np.argmin(slopes[:-2])
    min_slope = slopes[min_slope_index]

    # Find the index of the first slope that is greater than the threshold
    slopes_after_min = slopes[min_slope_index:]

    # threshold: min_slope * slope_threshold
    threshold = min_slope * slope_threshold

    # Find the index of the first slope that is less than the threshold or greater than 0
    bottom_candidates = np.where(slopes_after_min > threshold)[0]

    # ボトムが見つからなければnanで返す
    if len(bottom_candidates) == 0:
        return np.nan, min_slope

    bottom_index = bottom_candidates[0] + first_peak_index + min_slope_index

    return bottom_index, min_slope


def prepare_dataset(time, od):
    time = np.array(time)
    od = np.array(od)
    return time, od


def main():
    working_dir = os.getcwd()
    input_dir = "{}/input".format(working_dir)
    input_file = "growth_curve.csv"
    output_dir = "{}/output".format(working_dir)
    df = pd.read_csv("{}/{}".format(input_dir, input_file))

    if not os.path.exists(output_dir):
        os.makedirs(output_dir)

    # preprocessing
    df2 = df.copy()
    for col in df2.columns:
        if col not in ("time", "blank"):
            # base line correction if blank column exist
            if "blank" in df.columns:
                df2[col] -= df2["blank"]
            # denoise
            df2[col] = denoise_od(df2[col].to_numpy())


    # get time point at the minimum od
    time_points_min_od = get_time_points_after_min_od(
        df2, ["no_phage", "no_phage.1", "no_phage.2"]
    )

    # use data after minimum od
    df3 = df2.iloc[time_points_min_od:].reset_index(drop=True)

    df4 = df3.copy()
    # if minimum od is negative, shift all values to positive
    min_value = df4.values.min()
    if min_value < 0:
        for col in df4.columns:
            if col not in ("time"):
                df4[col] += abs(min_value)
                
    df4.to_csv(
        "{}/denoised_filtered_normalized_with_no_phage.csv".format(output_dir),
        index=False,
    )

    # no_phage列を削除
    df5 = df4.drop(columns=df4.filter(regex="^no_phage").columns)

    df5.to_csv("{}/denoised_filtered_normalized.csv".format(output_dir), index=False)


if __name__ == "__main__":
    main()
