# Supplementary material for: Feature-Based Growth Curve Classification Enables Efficient Phage Discrimination
Source: Viruses. 2026 Jan 9;18(1):92. doi: 10.3390/v18010092 (PMC12846622; doi:10.3390/v18010092)
Supplement: Supplementary file 1 [file viruses-18-00092-s001.zip › README.md]

# GC7: Growth Curve-Based Phage Classification Pipeline

## Overview

This repository contains the analysis code for feature-based growth curve classification of bacteriophages. The pipeline extracts seven biologically meaningful features (GC7) from bacterial growth curves obtained during phage-host co-culture experiments, applies unsupervised clustering algorithms for phage discrimination, and evaluates clustering performance against ground truth labels using metrics such as Adjusted Rand Index (ARI), Normalized Mutual Information (NMI), and sampling score.

## System Requirements

### Software Dependencies

**Python 3.12+**
- matplotlib (3.10.0)
- numpy (1.26.4)
- pandas (2.2.3)
- scikit-learn (1.6.1)
- scipy (1.15.1)
- seaborn (0.13.2)
- yellowbrick (1.5)

**R 4.5.1**
- vegan (2.7.1)
- tidyverse (2.0.0)

### Installation

#### Using Conda (Recommended)

```bash
# Create a new conda environment
conda create -n gc7 python=3.12 r-base=4.5.1 -y

# Activate the environment
conda activate gc7

# Install Python dependencies
pip install -r requirements.txt

# Install R dependencies
conda install -c conda-forge r-vegan r-tidyverse -y
# Or install via R:
# Rscript -e "install.packages(c('vegan', 'tidyverse'), repos='https://cran.r-project.org')"
```

#### Environment File (Alternative)

You can also create the environment from an environment.yml file:

```yaml
# environment.yml
name: gc7
channels:
  - conda-forge
  - defaults
dependencies:
  - python=3.12
  - r-base=4.5.1
  - r-vegan=2.7.1
  - r-tidyverse=2.0.0
  - pip
  - pip:
    - matplotlib==3.10.0
    - numpy==1.26.4
    - pandas==2.2.3
    - scikit-learn==1.6.1
    - scipy==1.15.1
    - seaborn==0.13.2
    - yellowbrick==1.5
```

```bash
conda env create -f environment.yml
conda activate gc7
```

## Input Data Format

The input file should be a CSV file named `growth_curve.csv` placed in the `input/` directory.

### Required Format

| Column | Description |
|--------|-------------|
| `time` | Time points in seconds |
| `blank` | Blank (media-only) OD600 measurements |
| `no_phage`, `no_phage.1`, `no_phage.2` | Uninfected control replicates |
| `{PhageID}_{Condition}` | Phage-infected samples (e.g., `T1_MOI_001`, `T2_MOI_001`) |

### Example Structure

```
time,blank,no_phage,no_phage.1,no_phage.2,T1_MOI_001,T1_MOI_001.1,T1_MOI_001.2,T2_MOI_001,...
0,0.05,0.08,0.08,0.09,0.08,0.09,0.08,0.09,...
600,0.05,0.12,0.11,0.12,0.11,0.12,0.11,0.10,...
...
```

**Important Notes:**
- Sample names must follow the format where the first two characters represent the phage species/type identifier (e.g., `T1`, `T2`)
- The first two characters of the sample name are extracted as the species/type label for evaluation
- Replicates can be indicated with `.1`, `.2` suffixes (pandas convention)
- Time should be in seconds; the pipeline converts to minutes internally where needed
- OD600 values should be raw measurements (blank subtraction is performed by the pipeline)

## Pipeline Execution

### Full Analysis Pipeline

To run the complete analysis:

```bash
conda activate gc7
chmod +x run_analysis.sh
./run_analysis.sh
```

### Step-by-Step Execution

Alternatively, run each step individually:

```bash
# Activate environment
conda activate gc7

# Step 1: Preprocessing
python preprocessing_curves.py      # Denoise and normalize growth curves
python extract_features.py          # Extract GC7 features
python calc_centroid.py             # Calculate Centroid Index (CI) and Virulence Index (VI)
python calc_dist_matrix.py          # Calculate distance matrix for NMDS
Rscript perform_nmds.r              # Perform NMDS ordination

# Step 2: Clustering with GC7 features
python clustering_kmeans.py         # K-means clustering
python gmm.py                       # Gaussian Mixture Model clustering
python clustering_hclust.py         # Hierarchical clustering
python clustering_dbscan.py         # DBSCAN clustering

# Step 3: Clustering with CI/VI (for comparison)
python clustering_kmeans_civi.py
python gmm_civi.py
python clustering_hclust_civi.py
python clustering_dbscan_civi.py

# Step 4: Clustering with NMDS coordinates (for comparison)
python clustering_kmeans_nmds.py
python gmm_nmds.py
python clustering_hclust_nmds.py
python clustering_dbscan_nmds.py

# Step 5: Leave-One-Species-Out Cross-Validation
python logocv_analysis.py
```

## Output Files

All outputs are saved in the `output/` directory.

### Preprocessing Outputs

| File | Description |
|------|-------------|
| `denoised_filtered_normalized.csv` | Preprocessed growth curves |
| `denoised_filtered_normalized_with_no_phage.csv` | Preprocessed curves including controls |
| `features_df.csv` | Extracted GC7 features for all samples |
| `dist_matrix.csv` | Pairwise distance matrix |
| `nmds_coords.csv` | NMDS coordinates (2D) |

### GC7 Features (`features_df.csv`)

| Feature | Description |
|---------|-------------|
| `peak_numbers` | Number of growth peaks detected |
| `time_peak_to_bottom` | Duration from peak OD to bottom OD (time units) |
| `drop_magnitude` | Difference between peak OD and bottom OD |
| `bottom_od` | OD value at the bottom of the lysis curve |
| `decay_slope` | Linear regression slope from peak to bottom during lysis phase |
| `time_bottom_to_recovery` | Time from bottom to 110% of bottom OD |
| `AUC_bottom_to_last` | Area under curve from bottom to endpoint |

### Clustering Outputs

Each clustering method generates outputs in its respective subdirectory:

```
output/
├── clustering_kmeans/
│   ├── clustering_results.csv
│   ├── clustering_results_table.csv
│   ├── clustering_results_table2.csv
│   ├── evaluation_results.csv
│   ├── elbow_and_silhouette.png
│   └── pca_clusters.png
├── clustering_gmm/
├── clustering_hclust/
├── clustering_dbscan/
├── centroid/
│   ├── centroid_index.csv
│   ├── clustering_kmeans/
│   ├── clustering_gmm/
│   └── ...
└── logocv/
    ├── logocv_results.csv
    └── logocv_results.pkl
```

### Evaluation Metrics

| Metric | Description |
|--------|-------------|
| ARI | Adjusted Rand Index (agreement with true labels) |
| NMI | Normalized Mutual Information |
| coverage_rate | Sampling score (probability of recovering all species) |
| num_clusters | Number of clusters identified |

## Methods Summary

### 1. Preprocessing (`preprocessing_curves.py`)

1. **Blank subtraction**: Subtract media-only control from all samples
2. **Noise reduction**: Apply Savitzky-Golay filter (window_length=3, polyorder=1) using `scipy.signal.savgol_filter`
3. **Time alignment**: Set t=0 at the minimum OD of uninfected controls
4. **Baseline correction**: Add offset if negative values exist after blank subtraction

### 2. Feature Extraction (`extract_features.py`)

1. **Peak detection**: Using `scipy.signal.find_peaks` with prominence threshold >0.01, window_size=30
2. **Bottom detection**: Point where lysis rate decreases to 10% of maximum lysis rate
3. **Decay slope calculation**: Linear regression slope from peak to bottom using `scipy.stats.linregress`
4. **Feature calculation**: Seven features capturing lysis kinetics, efficiency, and post-lysis dynamics

### 3. Clustering

**K-means**: Optimal cluster number determined by maximum of elbow point (using `yellowbrick.cluster.KElbowVisualizer`) and silhouette score peak

**GMM**: Optimal components determined by minimizing Bayesian Information Criterion (BIC)

**DBSCAN**: Epsilon parameter estimated from k-distance graph (k=2) elbow point; min_samples=1

**Hierarchical**: Ward's linkage; optimal clusters by silhouette score and Davies-Bouldin index

### 4. Cross-Validation (`logocv_analysis.py`)

Leave-One-Species-Out Cross-Validation (LOSOCV): Each species systematically excluded to assess robustness

## Directory Structure

```
project_root/
├── input/
│   └── growth_curve.csv          # Input data (user-provided)
├── output/                        # Generated automatically
│   ├── features_df.csv
│   ├── clustering_kmeans/
│   └── ...
├── preprocessing_curves.py
├── extract_features.py
├── calc_centroid.py
├── calc_dist_matrix.py
├── perform_nmds.r
├── perform_nmds_logocv.r
├── clustering_kmeans.py
├── clustering_kmeans_civi.py
├── clustering_kmeans_nmds.py
├── gmm.py
├── gmm_civi.py
├── gmm_nmds.py
├── clustering_hclust.py
├── clustering_hclust_civi.py
├── clustering_hclust_nmds.py
├── clustering_dbscan.py
├── clustering_dbscan_civi.py
├── clustering_dbscan_nmds.py
├── eval_clusters.py
├── logocv_analysis.py
├── run_analysis.sh
├── requirements.txt
├── R_requirements.txt
└── README.md
```

## Customization

### Adjusting Peak Detection Parameters

In `preprocessing_curves.py` and `extract_features.py`:

```python
# Modify these parameters in detect_peaks() function
min_prominence = 0.01  # Minimum peak prominence
window_size = 30       # Window size for peak detection
```

### Adjusting Recovery Threshold

In `extract_features.py`:

```python
# Modify recovery_threshold parameter (default: 0.1 = 10%)
features = extract_growth_features(time, od_smooth, recovery_threshold=0.1)
```

### Changing Maximum Cluster Number

In clustering scripts:

```python
max_clusters = 20  # Adjust as needed based on expected diversity
```

## License

This project is licensed under the MIT License.

MIT License

Copyright (c) 2025 H.U. Group Research Institute G.K.

Permission is hereby granted, free of charge, to any person obtaining a copy
of this software and associated documentation files (the "Software"), to deal
in the Software without restriction, including without limitation the rights
to use, copy, modify, merge, publish, distribute, sublicense, and/or sell
copies of the Software, and to permit persons to whom the Software is
furnished to do so, subject to the following conditions:

The above copyright notice and this permission notice shall be included in all
copies or substantial portions of the Software.

THE SOFTWARE IS PROVIDED "AS IS", WITHOUT WARRANTY OF ANY KIND, EXPRESS OR
IMPLIED, INCLUDING BUT NOT LIMITED TO THE WARRANTIES OF MERCHANTABILITY,
FITNESS FOR A PARTICULAR PURPOSE AND NONINFRINGEMENT. IN NO EVENT SHALL THE
AUTHORS OR COPYRIGHT HOLDERS BE LIABLE FOR ANY CLAIM, DAMAGES OR OTHER
LIABILITY, WHETHER IN AN ACTION OF CONTRACT, TORT OR OTHERWISE, ARISING FROM,
OUT OF OR IN CONNECTION WITH THE SOFTWARE OR THE USE OR OTHER DEALINGS IN THE
SOFTWARE.

## Citation

If you use this code in your research, please cite the associated paper:

> The citation information is available in the main manuscript associated with this supplementary material.
