# Supplementary material for: Feature-Based Growth Curve Classification Enables Efficient Phage Discrimination
Source: Viruses. 2026 Jan 9;18(1):92. doi: 10.3390/v18010092 (PMC12846622; doi:10.3390/v18010092)
Supplement: Supplementary file 1 [file viruses-18-00092-s001.zip › requirements.txt]

matplotlib==3.10.0
numpy==1.26.4
pandas==2.2.3
scikit-learn==1.6.1
scipy==1.15.1
seaborn==0.13.2
yellowbrick==1.5
