# Supplementary material for: Feature-Based Growth Curve Classification Enables Efficient Phage Discrimination
Source: Viruses. 2026 Jan 9;18(1):92. doi: 10.3390/v18010092 (PMC12846622; doi:10.3390/v18010092)
Supplement: Supplementary file 1 [file viruses-18-00092-s001.zip › run_analysis.sh]

#!/bin/bash

# run all analysis

# 増殖曲線解析スクリプトを実行
## 前処理
python preprocessing_curves.py
python extract_features.py
python calc_centroid.py
python calc_dist_matrix.py
Rscript perform_nmds.r

## 解析（特徴量）
python clustering_kmeans.py
python gmm.py
python clustering_hclust.py
python clustering_dbscan.py

echo "Analysis (extracted features) completed successfully!"

## 解析（ci, vi）
python clustering_kmeans_civi.py
python gmm_civi.py
python clustering_hclust_civi.py
python clustering_dbscan_civi.py

echo "Analysis (ci, vi) completed successfully!"

## 解析（nmds）
python clustering_kmeans_nmds.py
python gmm_nmds.py
python clustering_hclust_nmds.py
python clustering_dbscan_nmds.py

echo "Analysis (nmds) completed successfully!"

## logocv
python logocv_analysis.py

echo "Analysis completed successfully!"
