# Supplementary material for: Feature-Based Growth Curve Classification Enables Efficient Phage Discrimination
Source: Viruses. 2026 Jan 9;18(1):92. doi: 10.3390/v18010092 (PMC12846622; doi:10.3390/v18010092)
Supplement: Supplementary file 1 [file viruses-18-00092-s001.zip › TableS5_growth curve MOI controlled.csv]

time	T1_MOI1	T1_MOI1	T1_MOI1	T1_MOI_01	T1_MOI_01	T1_MOI_01	T1_MOI_001	T1_MOI_001	T1_MOI_001	T2_MOI1	T2_MOI1	T2_MOI1	T2_MOI_01	T2_MOI_01	T2_MOI_01	T2_MOI_001	T2_MOI_001	T2_MOI_001	T3_MOI1	T3_MOI1	T3_MOI1	T3_MOI_01	T3_MOI_01	T3_MOI_01	T3_MOI_001	T3_MOI_001	T3_MOI_001	T4_MOI1	T4_MOI1	T4_MOI1	T4_MOI_01	T4_MOI_01	T4_MOI_01	T4_MOI_001	T4_MOI_001	T4_MOI_001	T5_MOI1	T5_MOI1	T5_MOI1	T5_MOI_01	T5_MOI_01	T5_MOI_01	T5_MOI_001	T5_MOI_001	T5_MOI_001	T6_MOI1	T6_MOI1	T6_MOI1	T6_MOI_01
0	0.2786	0.303	0.3119	0.2889	0.2955	0.3136	0.2917	0.2985	0.2895	0.2719	0.3074	0.2937	0.2806	0.3018	0.3067	0.3039	0.2824	0.2929	0.2948	0.3218	0.2986	0.2959	0.2989	0.2941	0.3076	0.3002	0.2861	0.2878	0.2686	0.3123	0.2536	0.3173	0.3081	0.2941	0.3055	0.2836	0.2704	0.3146	0.2997	0.2858	0.303	0.3139	0.2991	0.287	0.2998	0.2863	0.3062	0.2932	0.3136
599.99	0.2826	0.2991	0.3085	0.303	0.3113	0.3152	0.2896	0.3001	0.3095	0.2922	0.3052	0.2967	0.2791	0.3047	0.319	0.3214	0.3135	0.3117	0.3064	0.3134	0.3145	0.3117	0.3185	0.3086	0.3134	0.3107	0.3033	0.2948	0.2974	0.3127	0.2728	0.3221	0.3178	0.3033	0.3105	0.3098	0.2989	0.3197	0.3025	0.2928	0.3226	0.3214	0.3029	0.2995	0.321	0.3018	0.3035	0.3055	0.3126
1199.99	0.2933	0.3091	0.3168	0.3142	0.3266	0.3288	0.306	0.3141	0.3214	0.2978	0.3061	0.3043	0.2843	0.3161	0.3295	0.3338	0.3238	0.3233	0.3026	0.3167	0.3144	0.3186	0.3299	0.3165	0.3265	0.3208	0.3156	0.2986	0.3011	0.3158	0.2803	0.3337	0.3293	0.314	0.3223	0.3227	0.3073	0.3297	0.3108	0.3023	0.3336	0.3342	0.3135	0.3115	0.3342	0.309	0.3121	0.3128	0.3246
1799.99	0.2912	0.3084	0.3168	0.3286	0.3427	0.3466	0.3236	0.3338	0.3414	0.3052	0.3175	0.3143	0.3013	0.3347	0.3488	0.3531	0.3431	0.3422	0.2772	0.2903	0.2814	0.3281	0.3387	0.3253	0.3451	0.3399	0.3332	0.3076	0.3096	0.3244	0.2951	0.3535	0.349	0.3328	0.3405	0.3417	0.3093	0.3328	0.3143	0.3173	0.3524	0.3519	0.3334	0.3302	0.3541	0.3204	0.3237	0.3235	0.3429
2399.99	0.2553	0.2788	0.2858	0.3333	0.3503	0.3577	0.3517	0.3572	0.3633	0.2997	0.3084	0.3067	0.309	0.3439	0.3642	0.3793	0.3694	0.3668	0.2493	0.2527	0.2459	0.2748	0.2827	0.2753	0.355	0.3468	0.3396	0.306	0.3103	0.326	0.3095	0.3773	0.3723	0.3624	0.3702	0.369	0.2414	0.2639	0.2519	0.3158	0.3501	0.3501	0.3575	0.3545	0.3802	0.3269	0.3323	0.3348	0.3725
2999.99	0.2172	0.2303	0.2353	0.2896	0.3134	0.3042	0.3694	0.3793	0.3868	0.3043	0.3154	0.3104	0.3166	0.3568	0.3742	0.4168	0.4048	0.4038	0.2355	0.2325	0.2228	0.226	0.2302	0.2272	0.3274	0.3172	0.3071	0.3024	0.3072	0.3225	0.3088	0.3825	0.3784	0.395	0.4039	0.4044	0.2223	0.2364	0.2221	0.277	0.3033	0.3034	0.3608	0.3569	0.3767	0.3191	0.3202	0.3239	0.3954
3599.99	0.2153	0.228	0.2332	0.2347	0.2387	0.2374	0.295	0.3319	0.3448	0.3091	0.3209	0.3154	0.3171	0.3645	0.3796	0.4324	0.4166	0.4228	0.2353	0.2309	0.2206	0.2206	0.2241	0.2227	0.2369	0.224	0.2207	0.3043	0.3081	0.3244	0.3161	0.3936	0.3906	0.4261	0.439	0.4382	0.2211	0.2347	0.2199	0.2285	0.2303	0.2321	0.231	0.2304	0.2493	0.3301	0.3294	0.3347	0.4075
4199.99	0.2104	0.2238	0.2288	0.2255	0.2279	0.2345	0.2226	0.2362	0.2448	0.3165	0.3318	0.3231	0.3266	0.3779	0.3934	0.4427	0.4186	0.4254	0.2346	0.2303	0.2195	0.2196	0.2239	0.2221	0.2333	0.2206	0.2182	0.3035	0.3064	0.3219	0.3207	0.3963	0.3947	0.428	0.4412	0.4394	0.2208	0.2346	0.2194	0.2268	0.2282	0.2304	0.2093	0.2121	0.2317	0.342	0.3422	0.3484	0.4156
4799.99	0.2137	0.2272	0.233	0.2302	0.2324	0.2323	0.2222	0.2329	0.2399	0.3226	0.3387	0.3328	0.3403	0.3982	0.4112	0.4346	0.4116	0.4124	0.2337	0.2297	0.219	0.2195	0.2229	0.222	0.2333	0.2205	0.2178	0.3004	0.3032	0.3169	0.323	0.3971	0.3969	0.4164	0.429	0.4256	0.2208	0.2341	0.2187	0.227	0.2281	0.2304	0.2087	0.2113	0.2314	0.3529	0.3547	0.3633	0.4247
5399.99	0.2135	0.2272	0.2343	0.2294	0.232	0.2326	0.2197	0.2292	0.236	0.3293	0.3459	0.3389	0.353	0.4113	0.4256	0.4195	0.3944	0.4019	0.2334	0.2311	0.2183	0.2191	0.223	0.2222	0.2329	0.2207	0.2178	0.2926	0.295	0.3081	0.3255	0.3954	0.3953	0.4026	0.4143	0.4111	0.2206	0.2341	0.2184	0.2273	0.2278	0.2287	0.2087	0.2117	0.2313	0.3636	0.3645	0.3737	0.427
5999.99	0.2096	0.2242	0.231	0.2243	0.2251	0.2325	0.2158	0.2245	0.2299	0.3349	0.3552	0.3464	0.3621	0.426	0.437	0.4174	0.3919	0.4019	0.2338	0.2297	0.2177	0.2195	0.2232	0.2222	0.233	0.2204	0.2178	0.2766	0.2804	0.2924	0.3238	0.3901	0.3883	0.3914	0.3994	0.3991	0.2208	0.2345	0.2184	0.2275	0.2278	0.2302	0.2088	0.2115	0.2312	0.3721	0.3725	0.3831	0.435
6599.99	0.2138	0.2281	0.2353	0.2297	0.2318	0.2282	0.2179	0.227	0.2337	0.341	0.3632	0.3546	0.3723	0.4278	0.4433	0.4187	0.3924	0.4046	0.2337	0.2289	0.2173	0.2194	0.2229	0.2227	0.2332	0.2203	0.2177	0.2489	0.2516	0.2603	0.3096	0.3606	0.3673	0.3841	0.3948	0.3931	0.2208	0.2344	0.2187	0.2282	0.2279	0.2305	0.209	0.2124	0.2317	0.377	0.3777	0.3887	0.4414
7199.99	0.2141	0.228	0.2358	0.229	0.2316	0.2378	0.2173	0.2269	0.2337	0.3472	0.3715	0.3621	0.3834	0.4349	0.4492	0.4236	0.3972	0.4116	0.2334	0.2305	0.2171	0.2191	0.224	0.2228	0.2332	0.2206	0.2175	0.2302	0.2296	0.23	0.2641	0.2903	0.3081	0.3842	0.3967	0.3941	0.2209	0.2345	0.2183	0.2279	0.2276	0.2304	0.2093	0.2119	0.232	0.3818	0.3817	0.397	0.4505
7799.99	0.2098	0.2248	0.2327	0.2246	0.2251	0.2329	0.2149	0.2231	0.2292	0.3526	0.3781	0.367	0.3931	0.4439	0.4576	0.4284	0.4024	0.4193	0.2333	0.2296	0.2165	0.2191	0.2224	0.223	0.2331	0.2204	0.2173	0.2267	0.2249	0.2243	0.2294	0.2555	0.2577	0.3827	0.3971	0.3947	0.2206	0.2342	0.2186	0.228	0.228	0.2298	0.209	0.2119	0.232	0.3774	0.3775	0.3926	0.4566
8399.99	0.2138	0.2285	0.2371	0.2307	0.232	0.2323	0.2155	0.2268	0.234	0.3588	0.3862	0.3748	0.3973	0.4508	0.4631	0.4361	0.4073	0.4258	0.2334	0.2297	0.2165	0.2188	0.2228	0.2231	0.2331	0.22	0.217	0.225	0.2237	0.2238	0.2233	0.2496	0.2477	0.3817	0.3978	0.3938	0.2209	0.234	0.2183	0.2281	0.2273	0.23	0.2088	0.2119	0.232	0.3668	0.3585	0.3757	0.4582
8999.99	0.2138	0.2281	0.237	0.2312	0.2314	0.2402	0.2179	0.2268	0.234	0.3637	0.3927	0.3806	0.4011	0.457	0.4677	0.4402	0.4123	0.4329	0.233	0.2298	0.2164	0.2187	0.2222	0.2229	0.2331	0.2204	0.2168	0.2245	0.2233	0.224	0.2212	0.2464	0.2435	0.3765	0.3948	0.3935	0.2211	0.2346	0.2184	0.2281	0.228	0.23	0.2091	0.2118	0.2321	0.343	0.3171	0.3342	0.4469
9599.99	0.21	0.2249	0.234	0.2248	0.2248	0.2335	0.2151	0.2231	0.2293	0.3681	0.3982	0.386	0.4056	0.4639	0.4725	0.444	0.4165	0.4378	0.2329	0.2292	0.2161	0.2181	0.2221	0.2229	0.2333	0.2197	0.2166	0.2237	0.2225	0.2235	0.2199	0.2444	0.2416	0.3658	0.387	0.3854	0.2209	0.2343	0.218	0.2281	0.2273	0.2296	0.2088	0.2116	0.232	0.2992	0.268	0.2768	0.407
10199.99	0.214	0.2287	0.2376	0.2293	0.2323	0.2342	0.2165	0.2276	0.2346	0.3739	0.4058	0.3932	0.411	0.4706	0.4791	0.4516	0.4218	0.4462	0.2334	0.2292	0.2164	0.2182	0.2223	0.223	0.2336	0.2198	0.2163	0.2239	0.2223	0.2237	0.22	0.2441	0.2417	0.3489	0.3763	0.3772	0.2214	0.2337	0.218	0.2279	0.2281	0.2297	0.2089	0.2119	0.2321	0.2616	0.2433	0.2404	0.3345
10799.99	0.2138	0.2296	0.2378	0.2291	0.2323	0.2449	0.2161	0.2282	0.2347	0.3781	0.4106	0.3963	0.4142	0.477	0.4844	0.4545	0.4245	0.451	0.2339	0.2291	0.2159	0.2181	0.2227	0.2232	0.2338	0.2217	0.2165	0.2235	0.2222	0.2238	0.2202	0.2443	0.2408	0.3203	0.3571	0.362	0.2215	0.2343	0.2181	0.2282	0.2285	0.2289	0.209	0.2121	0.2315	0.2422	0.2368	0.2278	0.2792
11399.99	0.2101	0.2294	0.2346	0.2248	0.2259	0.235	0.2167	0.2248	0.2302	0.3819	0.4162	0.4026	0.4201	0.4845	0.4924	0.4584	0.4291	0.4575	0.2341	0.2314	0.2167	0.2185	0.2225	0.2236	0.2337	0.2202	0.2171	0.2236	0.2223	0.224	0.2204	0.2445	0.2417	0.2831	0.3237	0.3376	0.2215	0.2345	0.2184	0.2286	0.2288	0.2296	0.2092	0.2123	0.2323	0.2354	0.2361	0.2243	0.2573
11999.99	0.2137	0.2303	0.2381	0.2294	0.2326	0.2352	0.2189	0.229	0.2349	0.3864	0.4224	0.4077	0.4262	0.4933	0.5003	0.4644	0.4312	0.4627	0.2346	0.2308	0.2163	0.2186	0.2223	0.2236	0.2343	0.2219	0.2165	0.2234	0.2225	0.2241	0.2204	0.245	0.2416	0.2576	0.2855	0.3049	0.2219	0.2348	0.2184	0.2284	0.2294	0.2299	0.2095	0.2125	0.2321	0.2333	0.236	0.2238	0.2501
12599.99	0.2138	0.2311	0.2388	0.23	0.2339	0.2326	0.2168	0.2286	0.2352	0.3906	0.4263	0.4113	0.43	0.5009	0.5066	0.4665	0.4378	0.467	0.2343	0.2299	0.2166	0.219	0.223	0.2239	0.2343	0.2201	0.2172	0.2232	0.2225	0.224	0.2206	0.2453	0.242	0.2464	0.2583	0.2733	0.2222	0.2348	0.219	0.2289	0.2289	0.2302	0.2098	0.2124	0.2322	0.2323	0.236	0.2237	0.2471
13199.99	0.2104	0.2303	0.2352	0.2254	0.2268	0.2342	0.2158	0.2254	0.2308	0.3936	0.432	0.4164	0.4369	0.5106	0.5155	0.4698	0.4417	0.4737	0.2344	0.2315	0.2167	0.2191	0.2244	0.2242	0.2346	0.2201	0.2168	0.2232	0.2232	0.2242	0.2208	0.2453	0.2425	0.2427	0.2461	0.2533	0.2222	0.2351	0.2192	0.2294	0.2289	0.2301	0.2098	0.2126	0.2324	0.2327	0.2357	0.224	0.2465
13799.99	0.2138	0.2319	0.2389	0.2379	0.2336	0.2324	0.217	0.2288	0.2355	0.3955	0.4349	0.4186	0.4392	0.5165	0.5217	0.4731	0.4435	0.4777	0.2348	0.2305	0.2171	0.2188	0.2221	0.2245	0.2347	0.2205	0.2167	0.2234	0.2231	0.2244	0.221	0.2458	0.2428	0.241	0.2408	0.244	0.2226	0.235	0.2196	0.2289	0.2295	0.2302	0.2097	0.2126	0.2319	0.2328	0.236	0.2244	0.2461
14399.99	0.2143	0.2326	0.2391	0.2292	0.2341	0.2463	0.2198	0.2291	0.2353	0.3973	0.4361	0.4203	0.443	0.5226	0.5273	0.4779	0.4443	0.4824	0.2349	0.2322	0.2166	0.2189	0.2238	0.2243	0.2346	0.225	0.218	0.2233	0.2231	0.2245	0.2215	0.2463	0.2427	0.2397	0.2387	0.2401	0.2224	0.2353	0.2194	0.2292	0.2294	0.2298	0.21	0.2126	0.2326	0.2324	0.2356	0.2241	0.2459
14999.99	0.2111	0.2327	0.2353	0.2281	0.2273	0.2355	0.2175	0.2255	0.2308	0.3974	0.439	0.4229	0.4472	0.528	0.5328	0.4786	0.4473	0.4861	0.2345	0.2308	0.2164	0.2191	0.2227	0.2243	0.2349	0.2271	0.2166	0.2234	0.2233	0.2239	0.2211	0.2466	0.2432	0.2397	0.2373	0.2376	0.2227	0.2356	0.2193	0.2295	0.2297	0.2301	0.21	0.2129	0.232	0.2323	0.236	0.2241	0.246
15599.99	0.2148	0.2337	0.2394	0.2294	0.2345	0.2382	0.219	0.2293	0.2356	0.3998	0.4402	0.4242	0.4509	0.5334	0.537	0.4831	0.4497	0.4906	0.2346	0.2301	0.2168	0.2189	0.2229	0.2245	0.2356	0.2206	0.2167	0.2239	0.2232	0.2245	0.2213	0.2466	0.2435	0.2395	0.2366	0.2367	0.2233	0.2355	0.2196	0.2297	0.2307	0.2302	0.2102	0.2129	0.2324	0.232	0.2358	0.2247	0.2462
16199.99	0.2149	0.2333	0.2393	0.2281	0.2353	0.2331	0.2173	0.2299	0.236	0.3987	0.4407	0.4238	0.4523	0.5383	0.5409	0.4854	0.4513	0.4942	0.2357	0.232	0.2169	0.2191	0.2228	0.225	0.2357	0.2236	0.2182	0.2237	0.2236	0.2245	0.2216	0.2471	0.2439	0.2396	0.2369	0.2352	0.2228	0.236	0.2195	0.2294	0.2299	0.2307	0.2103	0.213	0.2327	0.2325	0.2359	0.2244	0.2467
16799.99	0.2114	0.2314	0.2356	0.2257	0.2276	0.2353	0.2159	0.2265	0.2312	0.3958	0.44	0.4228	0.4533	0.5423	0.5443	0.4868	0.4539	0.4961	0.2346	0.2312	0.2167	0.2188	0.2226	0.2252	0.2355	0.2208	0.2168	0.2237	0.2238	0.2248	0.2222	0.2467	0.2438	0.2403	0.2363	0.2349	0.2229	0.2352	0.2197	0.2296	0.2297	0.2305	0.2104	0.213	0.2329	0.2326	0.2357	0.2243	0.2468
17399.99	0.2149	0.2333	0.2397	0.2314	0.2355	0.2362	0.217	0.2299	0.2363	0.3948	0.4391	0.4228	0.4549	0.5448	0.5471	0.492	0.4565	0.4987	0.2351	0.2321	0.2165	0.2189	0.2268	0.2254	0.2354	0.2201	0.2215	0.2234	0.2241	0.2249	0.2228	0.2469	0.2435	0.2407	0.2369	0.2346	0.2231	0.2356	0.2196	0.2298	0.23	0.2302	0.2103	0.2129	0.2335	0.2327	0.236	0.2248	0.2468
17999.99	0.215	0.2337	0.2397	0.2303	0.2345	0.2335	0.2175	0.2301	0.2369	0.3919	0.4347	0.4184	0.4525	0.5432	0.5462	0.492	0.4569	0.4984	0.2356	0.2308	0.2177	0.2188	0.2259	0.2258	0.2352	0.2206	0.2207	0.2236	0.2242	0.225	0.2229	0.2468	0.244	0.2411	0.2371	0.2349	0.2233	0.2361	0.22	0.2297	0.2301	0.2303	0.2105	0.2143	0.2339	0.2324	0.2361	0.2247	0.2476
18599.99	0.2124	0.2312	0.2363	0.2265	0.2284	0.2395	0.2168	0.2276	0.2322	0.3885	0.4325	0.4161	0.4528	0.5431	0.5458	0.4934	0.4598	0.4985	0.2359	0.2309	0.2168	0.219	0.2228	0.2261	0.2354	0.2208	0.2167	0.2236	0.2248	0.2254	0.2231	0.2473	0.2443	0.2416	0.2376	0.2365	0.2238	0.2364	0.2204	0.2303	0.2306	0.2305	0.2109	0.2143	0.2335	0.2326	0.2364	0.2249	0.248
19199.99	0.2159	0.2345	0.2402	0.2291	0.2353	0.2348	0.218	0.2311	0.2376	0.3854	0.429	0.4135	0.4511	0.5395	0.5431	0.4957	0.4602	0.4989	0.2351	0.2309	0.2169	0.2191	0.2228	0.2267	0.236	0.221	0.2212	0.2242	0.2241	0.2254	0.2234	0.2471	0.2448	0.242	0.2382	0.2364	0.2241	0.2359	0.2201	0.2305	0.2311	0.2306	0.2111	0.2146	0.2342	0.2324	0.2365	0.2249	0.2482
19799.99	0.216	0.2353	0.2409	0.242	0.2357	0.2516	0.2215	0.2322	0.2379	0.3813	0.4246	0.4092	0.4476	0.5365	0.5396	0.4969	0.4613	0.499	0.2354	0.2321	0.2169	0.219	0.2229	0.2266	0.2363	0.2213	0.2163	0.224	0.2245	0.2251	0.2239	0.2471	0.245	0.2421	0.2385	0.237	0.2242	0.2364	0.22	0.2303	0.231	0.2307	0.2116	0.2143	0.2343	0.2327	0.2362	0.2259	0.2484
20399.99	0.2136	0.2335	0.2376	0.2271	0.2298	0.2377	0.2192	0.2294	0.2339	0.3756	0.4189	0.4049	0.4444	0.5302	0.5366	0.4961	0.4615	0.4999	0.2358	0.2311	0.217	0.2192	0.2293	0.227	0.2361	0.2235	0.2165	0.2235	0.2247	0.2251	0.2241	0.2477	0.2459	0.2426	0.2388	0.2367	0.2244	0.2362	0.22	0.2305	0.2312	0.2307	0.2112	0.2145	0.2344	0.2325	0.2365	0.2251	0.2484
20999.99	0.2171	0.2359	0.2422	0.2313	0.237	0.2539	0.2194	0.234	0.2399	0.371	0.4144	0.4014	0.4401	0.5252	0.5333	0.4983	0.461	0.4982	0.2358	0.2315	0.2179	0.2191	0.2304	0.227	0.2371	0.2217	0.2165	0.2236	0.2252	0.2251	0.224	0.2477	0.2452	0.2438	0.2393	0.237	0.2246	0.2364	0.22	0.2305	0.2312	0.2308	0.2116	0.2141	0.2351	0.2328	0.236	0.2253	0.2489
21599.99	0.2179	0.2363	0.2432	0.231	0.2381	0.2374	0.2206	0.2354	0.2406	0.3641	0.4125	0.3962	0.4359	0.5147	0.5265	0.4973	0.4615	0.4952	0.2359	0.2317	0.2168	0.2192	0.228	0.2274	0.2363	0.2219	0.2166	0.2237	0.2252	0.2255	0.2247	0.2476	0.2451	0.2438	0.2398	0.2373	0.2248	0.2372	0.22	0.2305	0.2314	0.2307	0.2116	0.2142	0.2355	0.2327	0.2364	0.2258	0.2488
22199.99	0.2163	0.2354	0.2406	0.229	0.2331	0.2415	0.2221	0.2338	0.2363	0.3599	0.4063	0.3918	0.4331	0.5071	0.5209	0.4965	0.4626	0.493	0.236	0.2315	0.2169	0.2193	0.2301	0.2276	0.2368	0.222	0.222	0.2238	0.2253	0.2255	0.2245	0.2476	0.2456	0.2435	0.2396	0.2374	0.2251	0.2364	0.2204	0.2311	0.2322	0.2306	0.2115	0.2167	0.237	0.2326	0.2368	0.2259	0.2491
22799.99	0.2207	0.2378	0.2461	0.2477	0.2418	0.2494	0.2266	0.2401	0.2428	0.3539	0.4011	0.3897	0.4299	0.4985	0.5173	0.4974	0.4606	0.4915	0.2371	0.2338	0.2168	0.2194	0.2242	0.2278	0.2369	0.2222	0.2165	0.2241	0.2253	0.2253	0.2252	0.2481	0.2458	0.2443	0.2398	0.2382	0.2254	0.237	0.2205	0.2308	0.2322	0.231	0.2118	0.2142	0.236	0.2327	0.2368	0.2257	0.2494
23399.99	0.2232	0.2394	0.2486	0.2357	0.2433	0.243	0.2292	0.2431	0.2441	0.347	0.3976	0.3861	0.4272	0.4909	0.51	0.4982	0.4625	0.4877	0.2372	0.2334	0.2167	0.2195	0.2285	0.2278	0.2365	0.2225	0.2182	0.2237	0.2257	0.2258	0.2255	0.2482	0.2462	0.2443	0.2405	0.2375	0.2253	0.2366	0.2207	0.2308	0.2317	0.2303	0.2125	0.2147	0.2357	0.2328	0.237	0.2259	0.2497
23999.99	0.2229	0.238	0.2472	0.2345	0.24	0.2477	0.2302	0.2446	0.2414	0.341	0.392	0.3784	0.4237	0.4805	0.5043	0.4945	0.4596	0.4829	0.2374	0.2325	0.2169	0.2197	0.2243	0.2283	0.2372	0.223	0.222	0.224	0.2259	0.2259	0.2258	0.2497	0.2479	0.2452	0.241	0.2386	0.2256	0.2372	0.2212	0.2313	0.2328	0.2316	0.2132	0.2146	0.2362	0.2332	0.2377	0.2264	0.25
24599.99	0.2293	0.2437	0.2546	0.2413	0.2511	0.2496	0.2364	0.2537	0.2487	0.3381	0.3861	0.3731	0.4118	0.4699	0.4923	0.4915	0.4571	0.4755	0.2369	0.2337	0.217	0.2198	0.2242	0.2285	0.2368	0.2229	0.2226	0.224	0.2257	0.2264	0.2261	0.2489	0.2466	0.2451	0.2424	0.2384	0.226	0.2386	0.2211	0.2313	0.232	0.2301	0.213	0.2145	0.2361	0.2334	0.2375	0.2267	0.2502
25199.99	0.2341	0.2473	0.2596	0.2592	0.2556	0.2558	0.2406	0.261	0.2517	0.3327	0.3813	0.3657	0.4074	0.4595	0.4837	0.4874	0.4532	0.4698	0.2369	0.2324	0.2167	0.22	0.2239	0.2288	0.2368	0.2233	0.2184	0.2238	0.2264	0.2262	0.2262	0.2496	0.2477	0.2458	0.2427	0.2386	0.2264	0.2376	0.2214	0.2317	0.2356	0.232	0.2133	0.2146	0.2365	0.2338	0.2378	0.2269	0.2507
25799.99	0.2371	0.2479	0.2614	0.2542	0.2556	0.2625	0.2439	0.2667	0.251	0.3261	0.3773	0.363	0.4022	0.4477	0.4741	0.4863	0.451	0.4627	0.2371	0.2322	0.2151	0.2197	0.2231	0.2283	0.2376	0.2229	0.2173	0.2241	0.2262	0.2266	0.2263	0.2493	0.2465	0.2458	0.2437	0.2386	0.2259	0.2386	0.2213	0.2322	0.2326	0.232	0.2131	0.2146	0.2362	0.2337	0.2379	0.2265	0.2506
26399.99	0.2482	0.2569	0.2742	0.2575	0.2722	0.2736	0.2565	0.2814	0.2609	0.3198	0.3711	0.3582	0.3963	0.4365	0.4684	0.4833	0.4459	0.453	0.2377	0.2338	0.217	0.2201	0.2242	0.2285	0.2377	0.2229	0.2173	0.224	0.2264	0.2258	0.2266	0.2496	0.2467	0.2462	0.243	0.2389	0.226	0.2386	0.2216	0.232	0.2326	0.232	0.2168	0.2145	0.2365	0.2333	0.2382	0.2271	0.251
26999.99	0.2592	0.265	0.2853	0.2821	0.2837	0.2923	0.2627	0.297	0.2675	0.315	0.3663	0.3522	0.3894	0.4244	0.4599	0.4789	0.4422	0.4417	0.2374	0.2341	0.2171	0.2204	0.2244	0.2285	0.2379	0.2238	0.2224	0.2246	0.2267	0.2259	0.2267	0.2494	0.2468	0.2465	0.2439	0.2386	0.2265	0.2384	0.2218	0.2321	0.2325	0.2308	0.2133	0.2143	0.2364	0.2333	0.2381	0.2273	0.2511
27599.99	0.2698	0.2706	0.2941	0.2793	0.2931	0.2999	0.279	0.3131	0.2707	0.3086	0.3595	0.3457	0.3839	0.4143	0.4525	0.4723	0.4379	0.4337	0.2364	0.2321	0.2173	0.2205	0.2241	0.2287	0.2378	0.2239	0.2177	0.2242	0.2267	0.2264	0.2269	0.2494	0.2468	0.2465	0.2438	0.2383	0.2264	0.2388	0.2218	0.2322	0.2326	0.2308	0.213	0.2143	0.2366	0.234	0.2385	0.2276	0.2512
28199.99	0.2931	0.2877	0.3191	0.3032	0.3184	0.3221	0.2984	0.3384	0.2855	0.3075	0.3542	0.3407	0.3748	0.4037	0.4419	0.4675	0.4338	0.4202	0.2376	0.2324	0.2177	0.2204	0.224	0.2286	0.2383	0.224	0.2177	0.2243	0.2267	0.2262	0.2269	0.2496	0.2475	0.2465	0.2442	0.2389	0.2264	0.2389	0.2223	0.2326	0.2323	0.2316	0.2134	0.2144	0.2371	0.234	0.2381	0.2275	0.2511
28799.99	0.3143	0.3045	0.3423	0.3336	0.332	0.3473	0.3185	0.3685	0.2989	0.3	0.3493	0.3328	0.3694	0.3904	0.4322	0.4612	0.4246	0.4114	0.2371	0.2328	0.2172	0.2207	0.224	0.2285	0.238	0.224	0.2179	0.2244	0.2271	0.2267	0.227	0.2495	0.2472	0.2469	0.2439	0.2391	0.2267	0.239	0.2226	0.2325	0.233	0.2322	0.2132	0.2147	0.2365	0.2343	0.2388	0.2272	0.2513
29399.99	0.3382	0.3209	0.3648	0.3472	0.3568	0.3678	0.3335	0.3906	0.3105	0.2962	0.3434	0.3288	0.3643	0.3791	0.4267	0.4539	0.4195	0.4003	0.2375	0.2339	0.2178	0.2207	0.2235	0.2285	0.2384	0.2294	0.2184	0.2243	0.2273	0.2267	0.2274	0.2494	0.2473	0.2467	0.2441	0.2387	0.2266	0.2373	0.2225	0.2328	0.233	0.2308	0.2132	0.2147	0.2368	0.2345	0.2384	0.2277	0.2514
29999.99	0.369	0.3499	0.4002	0.3899	0.3904	0.3924	0.3465	0.416	0.3352	0.2942	0.336	0.3206	0.3553	0.365	0.4162	0.4456	0.412	0.3841	0.2369	0.2345	0.2152	0.2208	0.2235	0.2289	0.2384	0.224	0.2236	0.2242	0.2272	0.227	0.2276	0.2496	0.2476	0.2471	0.2442	0.239	0.2268	0.2372	0.2227	0.2329	0.2335	0.2309	0.2133	0.2147	0.2365	0.2345	0.2385	0.2276	0.2516
30599.99	0.3973	0.3808	0.433	0.4268	0.4133	0.4272	0.3629	0.4309	0.3532	0.2901	0.3302	0.3163	0.3484	0.3561	0.405	0.4375	0.4043	0.3732	0.2376	0.2347	0.2176	0.2211	0.2241	0.2289	0.2385	0.2243	0.2231	0.2243	0.2277	0.2276	0.2277	0.2496	0.2487	0.2469	0.2438	0.2395	0.2272	0.2376	0.2228	0.2336	0.2337	0.2322	0.2134	0.2148	0.2364	0.2349	0.2387	0.2272	0.2524
31199.99	0.4122	0.4122	0.447	0.4368	0.4289	0.447	0.3833	0.4402	0.3641	0.2846	0.327	0.3107	0.3411	0.3455	0.3967	0.4286	0.3976	0.3612	0.2379	0.2341	0.2174	0.2209	0.2241	0.2292	0.2382	0.2245	0.2188	0.2243	0.2276	0.228	0.2278	0.2507	0.2477	0.2476	0.2446	0.2398	0.2276	0.2384	0.2229	0.2336	0.2332	0.2325	0.2134	0.215	0.2365	0.2353	0.2387	0.2275	0.2528
31799.99	0.4261	0.4447	0.4663	0.4692	0.4557	0.4691	0.4018	0.4591	0.3837	0.2814	0.3193	0.3049	0.3322	0.3349	0.3893	0.421	0.3893	0.3486	0.237	0.2352	0.2173	0.221	0.2241	0.2291	0.2384	0.2337	0.2182	0.2247	0.2281	0.2273	0.2275	0.2501	0.2491	0.2477	0.2447	0.2392	0.2276	0.2366	0.2233	0.2337	0.2339	0.2326	0.2136	0.2151	0.2364	0.2351	0.2387	0.2283	0.2532
32399.99	0.4403	0.4621	0.4797	0.49	0.4728	0.4944	0.4155	0.4723	0.4043	0.2768	0.3148	0.2979	0.3256	0.3295	0.3797	0.4114	0.3798	0.3375	0.2374	0.2334	0.2164	0.2215	0.2292	0.2293	0.2382	0.2254	0.2229	0.2249	0.228	0.2277	0.2278	0.2501	0.2483	0.2476	0.2452	0.2397	0.2278	0.2391	0.2231	0.2335	0.2343	0.2322	0.2138	0.2152	0.2364	0.2353	0.2389	0.2287	0.2539
32999.99	0.4468	0.474	0.4819	0.498	0.4803	0.513	0.4255	0.4809	0.4181	0.2798	0.3093	0.2919	0.3176	0.3159	0.3714	0.401	0.372	0.3266	0.2376	0.2336	0.2176	0.2215	0.2239	0.2292	0.2383	0.2251	0.2186	0.2253	0.2281	0.2284	0.2279	0.2505	0.2478	0.2477	0.2448	0.2399	0.2276	0.2384	0.2233	0.2336	0.233	0.2328	0.2135	0.2149	0.2366	0.235	0.2386	0.2278	0.2551
33599.99	0.456	0.4925	0.4974	0.5209	0.5063	0.5325	0.4421	0.4947	0.4455	0.2737	0.3019	0.2872	0.3067	0.3056	0.3614	0.3926	0.3618	0.3173	0.2376	0.233	0.2183	0.2211	0.2243	0.2293	0.2382	0.2248	0.2189	0.2251	0.2287	0.2286	0.2287	0.2516	0.2482	0.2478	0.2447	0.2397	0.2276	0.2389	0.2232	0.2334	0.2334	0.2329	0.2137	0.2153	0.2426	0.2346	0.2386	0.2288	0.2549
34199.99	0.4685	0.5134	0.5118	0.5335	0.5214	0.5472	0.4535	0.5066	0.4681	0.2674	0.297	0.2828	0.3	0.2961	0.3534	0.3824	0.3533	0.3075	0.2372	0.2355	0.2175	0.2212	0.2247	0.2296	0.2391	0.225	0.2184	0.2256	0.2293	0.229	0.2286	0.2518	0.2496	0.2486	0.2445	0.24	0.2279	0.2388	0.2236	0.2336	0.2339	0.2325	0.214	0.215	0.2371	0.2359	0.2386	0.2278	0.2554
34799.99	0.4741	0.5185	0.5078	0.5369	0.5245	0.5569	0.4647	0.5125	0.4855	0.266	0.2921	0.2766	0.2955	0.2915	0.3453	0.3725	0.347	0.3019	0.2373	0.2364	0.2178	0.2214	0.2238	0.2295	0.2386	0.2265	0.2181	0.2255	0.2299	0.2294	0.229	0.2508	0.2502	0.2479	0.2454	0.2395	0.2279	0.2377	0.2236	0.2343	0.2336	0.2324	0.2139	0.2176	0.2368	0.2368	0.2389	0.2295	0.2552
35399.99	0.4833	0.5379	0.5248	0.557	0.5423	0.5716	0.4754	0.5277	0.5118	0.257	0.2874	0.2742	0.287	0.2828	0.3372	0.3631	0.337	0.293	0.238	0.2339	0.2169	0.2213	0.2247	0.23	0.2386	0.2251	0.2215	0.2263	0.2302	0.2303	0.2293	0.2508	0.2491	0.2481	0.2458	0.2401	0.228	0.239	0.2233	0.2341	0.2338	0.2327	0.2142	0.2147	0.2425	0.2369	0.2388	0.2289	0.2557
35999.99	0.4906	0.5478	0.532	0.567	0.5568	0.5817	0.4858	0.5369	0.5358	0.2587	0.284	0.269	0.2793	0.2784	0.3292	0.3535	0.3287	0.2882	0.2378	0.2362	0.218	0.2218	0.2242	0.2299	0.239	0.2261	0.2239	0.2258	0.2307	0.2305	0.2291	0.253	0.2491	0.248	0.2452	0.24	0.2281	0.2384	0.2236	0.2343	0.2337	0.2325	0.2139	0.215	0.2428	0.237	0.2393	0.2286	0.2561
36599.99	0.4949	0.5573	0.5315	0.5699	0.5604	0.5908	0.4938	0.5426	0.555	0.2552	0.2788	0.265	0.2731	0.2717	0.3222	0.3405	0.3205	0.2802	0.2379	0.2377	0.2168	0.2219	0.2248	0.2304	0.2386	0.2256	0.2194	0.2271	0.2315	0.2322	0.2298	0.2524	0.2497	0.2486	0.2458	0.2406	0.2289	0.2392	0.2243	0.2348	0.2345	0.2328	0.2146	0.2153	0.2367	0.2366	0.2394	0.2289	0.2569
37199.99	0.5035	0.5678	0.543	0.5883	0.5797	0.6028	0.5079	0.5529	0.5856	0.2513	0.2755	0.2633	0.2681	0.2659	0.316	0.3347	0.3132	0.2803	0.2391	0.2336	0.2189	0.222	0.2248	0.2304	0.2392	0.2249	0.2194	0.227	0.2321	0.2329	0.2303	0.252	0.2499	0.2504	0.2464	0.2415	0.2283	0.239	0.2244	0.2352	0.2341	0.2331	0.2145	0.216	0.237	0.2364	0.2391	0.229	0.2568
37799.99	0.5096	0.5826	0.5497	0.5987	0.5866	0.6149	0.5148	0.5634	0.6032	0.248	0.2717	0.2594	0.2611	0.2632	0.3104	0.3256	0.3062	0.2731	0.2381	0.2339	0.2176	0.2221	0.2246	0.2304	0.2396	0.2321	0.2193	0.227	0.2332	0.2338	0.2307	0.2541	0.2502	0.2491	0.2467	0.2422	0.2284	0.239	0.2244	0.235	0.2334	0.233	0.2141	0.2154	0.2387	0.2364	0.2393	0.2287	0.2577
38399.99	0.5142	0.594	0.5471	0.6027	0.5912	0.6266	0.5244	0.5679	0.6239	0.2435	0.2684	0.2552	0.258	0.2578	0.3061	0.3179	0.3022	0.2723	0.2381	0.2342	0.2191	0.2217	0.2243	0.2302	0.239	0.2252	0.2191	0.2272	0.2339	0.2346	0.2305	0.2532	0.2506	0.2496	0.2467	0.2424	0.2286	0.2391	0.2241	0.2346	0.2334	0.2329	0.2142	0.2155	0.2367	0.2368	0.2393	0.2297	0.2571
38999.99	0.5186	0.6052	0.5568	0.6188	0.6111	0.6371	0.536	0.5772	0.6519	0.2406	0.2648	0.252	0.2523	0.2548	0.3006	0.3114	0.2936	0.268	0.2386	0.2347	0.2185	0.2219	0.2246	0.2304	0.239	0.2252	0.2192	0.2282	0.2353	0.236	0.2312	0.2537	0.2515	0.2492	0.2466	0.2426	0.2289	0.2401	0.224	0.2344	0.2336	0.233	0.2141	0.2156	0.2366	0.2367	0.2397	0.2301	0.2575
39599.99	0.5225	0.6185	0.5609	0.63	0.6239	0.6472	0.543	0.5858	0.6675	0.2377	0.2621	0.2496	0.2495	0.2504	0.2962	0.3062	0.2911	0.2694	0.2381	0.2363	0.2185	0.222	0.2243	0.2302	0.2386	0.2264	0.2197	0.2291	0.2369	0.2439	0.2321	0.2544	0.2523	0.249	0.2469	0.2432	0.2284	0.2401	0.2245	0.2343	0.2336	0.2331	0.2144	0.2157	0.2364	0.2372	0.2393	0.2301	0.2581
40199.99	0.5276	0.6238	0.5628	0.6355	0.6249	0.6551	0.5519	0.5941	0.6767	0.2362	0.26	0.2495	0.2461	0.2493	0.2934	0.3001	0.2872	0.2653	0.238	0.2341	0.2177	0.2223	0.2247	0.2303	0.2388	0.2259	0.2191	0.2301	0.2387	0.2401	0.2329	0.255	0.2523	0.2494	0.2473	0.244	0.2285	0.2384	0.2245	0.2341	0.2336	0.2324	0.2144	0.219	0.2366	0.237	0.2391	0.2306	0.2583
40799.99	0.5304	0.6344	0.5653	0.6504	0.6445	0.6665	0.5611	0.6022	0.6909	0.2374	0.2576	0.2453	0.2422	0.2476	0.2887	0.2967	0.2789	0.2599	0.2384	0.2346	0.2177	0.2221	0.2245	0.2305	0.2384	0.2267	0.2193	0.2317	0.2413	0.2427	0.2334	0.2571	0.2536	0.25	0.2475	0.2445	0.2286	0.2396	0.2248	0.235	0.2336	0.233	0.2144	0.2158	0.2368	0.2376	0.2391	0.2302	0.2586
41399.99	0.5359	0.6466	0.5706	0.6606	0.6516	0.6746	0.5686	0.6094	0.7056	0.2352	0.2562	0.2444	0.2397	0.2454	0.2867	0.2923	0.2756	0.2608	0.2385	0.2375	0.2194	0.2222	0.2243	0.2305	0.2389	0.2285	0.2212	0.2325	0.2434	0.2451	0.2344	0.257	0.2557	0.2497	0.2477	0.2454	0.2287	0.2386	0.2246	0.2346	0.2339	0.2328	0.2141	0.2155	0.2367	0.2369	0.2386	0.2301	0.2586
41999.99	0.539	0.6532	0.5669	0.6622	0.653	0.6819	0.5734	0.6153	0.7108	0.2344	0.2543	0.2415	0.2378	0.2437	0.2838	0.2875	0.2741	0.2607	0.2385	0.2347	0.2193	0.2224	0.2249	0.2304	0.2388	0.2257	0.2238	0.234	0.2458	0.2488	0.2362	0.2582	0.2578	0.2505	0.2483	0.2456	0.229	0.2382	0.2244	0.2348	0.2341	0.2327	0.2142	0.2174	0.2365	0.2376	0.2392	0.23	0.259
42599.99	0.5466	0.6696	0.5756	0.6745	0.6631	0.6909	0.5818	0.6257	0.7247	0.2355	0.2523	0.2406	0.2361	0.2423	0.2815	0.286	0.2718	0.2619	0.2381	0.2362	0.2189	0.2227	0.2244	0.2304	0.2387	0.2253	0.2193	0.2362	0.2482	0.2525	0.2375	0.2597	0.2572	0.2504	0.2474	0.2465	0.2289	0.2404	0.2248	0.2344	0.2336	0.2333	0.2142	0.2161	0.2367	0.237	0.2389	0.2294	0.2597
43199.99	0.5464	0.6756	0.5755	0.6805	0.6705	0.6964	0.586	0.6323	0.7332	0.2328	0.2504	0.2389	0.2335	0.2402	0.2791	0.284	0.2682	0.2581	0.2387	0.2374	0.2177	0.223	0.2242	0.2304	0.2393	0.2255	0.2192	0.2389	0.2523	0.2554	0.2388	0.2634	0.2594	0.2503	0.2489	0.2469	0.2291	0.2405	0.2245	0.2348	0.2336	0.2333	0.2142	0.2195	0.2421	0.2369	0.239	0.2305	0.2597
43799.99	0.5463	0.6784	0.5709	0.6813	0.6709	0.7033	0.5902	0.6342	0.7334	0.2296	0.2495	0.2372	0.2319	0.2406	0.2776	0.28	0.2671	0.2558	0.2381	0.2362	0.2199	0.2224	0.2246	0.2303	0.2391	0.2255	0.2238	0.2414	0.2559	0.2608	0.2413	0.2657	0.2634	0.2503	0.2493	0.2474	0.2292	0.2402	0.2245	0.2348	0.2334	0.233	0.2142	0.2162	0.2366	0.2372	0.2391	0.2304	0.2602
44399.99	0.5499	0.6864	0.5803	0.6927	0.6823	0.7093	0.5989	0.6404	0.7458	0.2298	0.2484	0.2372	0.2303	0.2391	0.276	0.2801	0.2656	0.2582	0.2383	0.2344	0.2175	0.2225	0.2239	0.2302	0.239	0.2257	0.2213	0.2436	0.2611	0.2664	0.2437	0.266	0.2647	0.2505	0.2496	0.2489	0.2291	0.2387	0.2246	0.236	0.2333	0.233	0.2142	0.217	0.2366	0.2374	0.2389	0.2302	0.2604
44999.99	0.5565	0.6939	0.5844	0.6989	0.6895	0.7146	0.6042	0.6456	0.7518	0.2296	0.2492	0.2363	0.229	0.2384	0.2747	0.2779	0.2633	0.2575	0.2383	0.2347	0.218	0.2226	0.2245	0.2305	0.239	0.2256	0.2201	0.2471	0.2674	0.2739	0.246	0.2699	0.2672	0.2508	0.2503	0.2491	0.2298	0.239	0.2248	0.235	0.2339	0.2329	0.2146	0.2174	0.2367	0.2383	0.2389	0.2294	0.2614
45599.99	0.5554	0.6968	0.5825	0.6993	0.6911	0.7203	0.6075	0.6478	0.7503	0.2283	0.2455	0.2341	0.2277	0.2368	0.2734	0.2767	0.2626	0.2571	0.2386	0.2348	0.2194	0.2226	0.2244	0.2305	0.2394	0.2257	0.22	0.2505	0.2747	0.2827	0.2491	0.2743	0.2728	0.2511	0.2515	0.2496	0.2297	0.2381	0.2247	0.2353	0.234	0.233	0.2148	0.2163	0.237	0.2377	0.2393	0.2296	0.2626
46199.99	0.5549	0.7086	0.5875	0.7106	0.7019	0.7266	0.6138	0.6549	0.7618	0.2277	0.2464	0.2334	0.2264	0.2372	0.2737	0.2756	0.2626	0.2586	0.2393	0.2384	0.222	0.2226	0.2245	0.2304	0.2394	0.2269	0.2199	0.2536	0.2832	0.2925	0.2517	0.2777	0.2737	0.2514	0.2514	0.2503	0.2298	0.2405	0.2249	0.2366	0.234	0.2317	0.2147	0.2207	0.2368	0.2378	0.2394	0.2296	0.2629
46799.99	0.5586	0.7103	0.5881	0.7147	0.7077	0.7305	0.617	0.6591	0.7672	0.231	0.246	0.2326	0.2248	0.2366	0.272	0.2742	0.262	0.2557	0.239	0.2353	0.2194	0.2225	0.2245	0.2309	0.2401	0.226	0.2199	0.2588	0.293	0.3051	0.2543	0.2803	0.2769	0.252	0.2527	0.2513	0.2297	0.2408	0.225	0.2347	0.2341	0.2329	0.2152	0.2164	0.2372	0.2375	0.2394	0.23	0.264
47399.99	0.5566	0.7152	0.5844	0.7161	0.7091	0.7371	0.6196	0.6617	0.7638	0.2275	0.2435	0.2318	0.2243	0.2361	0.2706	0.2725	0.2613	0.2575	0.2394	0.2371	0.2173	0.2228	0.2246	0.2307	0.2399	0.2257	0.2201	0.2655	0.3036	0.317	0.2573	0.2832	0.2811	0.2525	0.2534	0.2526	0.23	0.2405	0.2248	0.2351	0.2341	0.2317	0.2149	0.2162	0.237	0.2374	0.2396	0.231	0.2648
47999.99	0.5653	0.7248	0.5912	0.7274	0.7218	0.7418	0.6269	0.6683	0.7727	0.2268	0.2432	0.2317	0.2234	0.2365	0.2704	0.273	0.2613	0.2574	0.2394	0.2354	0.2189	0.2231	0.2249	0.2305	0.24	0.228	0.2202	0.2728	0.3171	0.3322	0.261	0.2866	0.2846	0.2528	0.253	0.2537	0.2302	0.2399	0.2252	0.235	0.2342	0.2317	0.2147	0.2164	0.2371	0.2382	0.2399	0.2307	0.2659
48599.99	0.5661	0.7268	0.5892	0.731	0.7255	0.7453	0.6288	0.671	0.7764	0.2287	0.2442	0.2311	0.223	0.2365	0.2699	0.2723	0.2596	0.2568	0.2393	0.2359	0.2195	0.223	0.2244	0.2308	0.24	0.2333	0.2197	0.2802	0.3288	0.343	0.2674	0.2925	0.2876	0.2531	0.2552	0.2555	0.2307	0.2408	0.2249	0.2352	0.2341	0.232	0.2146	0.2193	0.237	0.2382	0.2402	0.2306	0.2668
49199.99	0.5568	0.7285	0.5813	0.7296	0.7236	0.7508	0.6303	0.6713	0.7731	0.2279	0.2428	0.2295	0.2217	0.2368	0.2684	0.2702	0.2597	0.2568	0.2391	0.2347	0.22	0.2227	0.2251	0.2306	0.2409	0.2276	0.2198	0.2898	0.3408	0.3571	0.2721	0.2947	0.2916	0.2535	0.2558	0.2561	0.2304	0.2402	0.2248	0.2351	0.2343	0.2319	0.2185	0.2165	0.2368	0.2383	0.2406	0.2305	0.2682
49799.99	0.5635	0.7382	0.5907	0.7425	0.7358	0.7571	0.6375	0.6799	0.7838	0.2276	0.2411	0.2297	0.2215	0.2373	0.2689	0.2714	0.26	0.2574	0.2385	0.2351	0.2172	0.2231	0.2237	0.2304	0.2405	0.2339	0.2201	0.3005	0.355	0.3706	0.279	0.3004	0.2979	0.2532	0.2573	0.2582	0.2309	0.2411	0.2252	0.2351	0.234	0.2314	0.2146	0.2163	0.2372	0.2382	0.241	0.2304	0.2685
50399.99	0.5582	0.7426	0.5905	0.7467	0.7393	0.7612	0.6407	0.6829	0.7896	0.2264	0.2426	0.2292	0.2202	0.2379	0.2686	0.2705	0.2588	0.2567	0.2394	0.2395	0.2192	0.2229	0.2241	0.2305	0.2402	0.2282	0.2197	0.3115	0.3659	0.3821	0.2882	0.3081	0.3043	0.254	0.2586	0.2596	0.2312	0.2406	0.2248	0.2351	0.2341	0.2318	0.2147	0.2166	0.2372	0.2374	0.2412	0.2304	0.2698
50999.99	0.5616	0.7455	0.5863	0.7485	0.7408	0.7668	0.6455	0.685	0.7842	0.2253	0.2407	0.2283	0.2199	0.2371	0.2674	0.2691	0.26	0.2553	0.239	0.2346	0.2195	0.2231	0.2242	0.2306	0.2408	0.2281	0.2201	0.3221	0.3761	0.3928	0.2962	0.314	0.3086	0.2548	0.26	0.2619	0.2315	0.2429	0.2257	0.2369	0.2341	0.2319	0.2144	0.2164	0.2373	0.2376	0.2416	0.2296	0.2707
51599.99	0.5653	0.7545	0.5923	0.7593	0.7526	0.7715	0.6501	0.6912	0.7903	0.2257	0.2408	0.2296	0.2195	0.2385	0.2676	0.2703	0.2591	0.2555	0.239	0.2367	0.219	0.2232	0.2245	0.2305	0.2409	0.2261	0.2208	0.334	0.3849	0.401	0.305	0.3215	0.3148	0.2556	0.2604	0.2633	0.2313	0.241	0.2255	0.2354	0.2343	0.232	0.215	0.2165	0.237	0.2381	0.2408	0.2305	0.2716
52199.99	0.5646	0.7583	0.593	0.7633	0.7554	0.7757	0.654	0.6955	0.7882	0.2264	0.2407	0.229	0.2187	0.2377	0.2676	0.2697	0.2601	0.2572	0.2386	0.237	0.2202	0.2232	0.2239	0.2305	0.2411	0.2274	0.22	0.3468	0.3923	0.4071	0.3137	0.3273	0.3197	0.2555	0.2619	0.265	0.2321	0.2411	0.2258	0.2358	0.2346	0.2319	0.2147	0.2166	0.2373	0.2374	0.2414	0.2298	0.2726
52799.99	0.5616	0.7581	0.5854	0.7635	0.7548	0.7804	0.655	0.6951	0.7822	0.2253	0.2413	0.2278	0.2185	0.2372	0.2666	0.2682	0.2583	0.2556	0.2389	0.2376	0.2193	0.2234	0.2247	0.2307	0.2412	0.2273	0.2203	0.3563	0.3974	0.4131	0.3226	0.3349	0.325	0.257	0.263	0.2669	0.2319	0.2409	0.2261	0.2359	0.2346	0.2329	0.2146	0.2167	0.2372	0.2379	0.2412	0.2309	0.2735
53399.99	0.5733	0.7681	0.5942	0.7734	0.7655	0.7855	0.6614	0.7014	0.7867	0.2275	0.2405	0.2284	0.2186	0.2385	0.2674	0.2692	0.2583	0.2579	0.2389	0.2376	0.2191	0.2233	0.2249	0.2306	0.2411	0.23	0.2199	0.3662	0.403	0.4201	0.3307	0.3403	0.3287	0.2573	0.2655	0.2698	0.2323	0.2401	0.2257	0.2352	0.2348	0.2321	0.215	0.2167	0.2371	0.2379	0.2414	0.2297	0.2742
53999.99	0.5758	0.771	0.5924	0.7784	0.7685	0.7899	0.6636	0.7045	0.7873	0.2273	0.2412	0.2282	0.2185	0.2397	0.267	0.2693	0.2589	0.2565	0.2388	0.2385	0.2189	0.2234	0.2243	0.2307	0.2426	0.2274	0.22	0.3747	0.4088	0.4243	0.3367	0.3439	0.3315	0.2583	0.2667	0.272	0.2348	0.2395	0.2258	0.2354	0.2344	0.2338	0.2148	0.2169	0.2378	0.2382	0.2415	0.2306	0.2747
54599.99	0.5754	0.7763	0.5885	0.7816	0.773	0.7957	0.6661	0.7089	0.7845	0.2284	0.2403	0.227	0.218	0.238	0.2667	0.268	0.2581	0.2562	0.2389	0.2374	0.2228	0.2232	0.2241	0.2305	0.2424	0.2262	0.2199	0.3816	0.4145	0.4288	0.3439	0.3494	0.3358	0.2592	0.2679	0.2737	0.2343	0.2403	0.2258	0.236	0.2341	0.2323	0.2147	0.2166	0.2376	0.2379	0.2419	0.23	0.2757
55199.99	0.5772	0.7856	0.5956	0.7925	0.7805	0.8013	0.6689	0.7137	0.7911	0.2281	0.24	0.2279	0.218	0.2388	0.2674	0.2694	0.2586	0.2568	0.2395	0.2381	0.2203	0.2235	0.2246	0.2307	0.2418	0.2319	0.2199	0.3881	0.4195	0.4343	0.3497	0.3561	0.3406	0.26	0.2703	0.2769	0.2347	0.2395	0.2261	0.2359	0.2347	0.2318	0.215	0.2211	0.2374	0.2382	0.2413	0.23	0.2767
55799.99	0.5785	0.7888	0.5979	0.7984	0.7858	0.8054	0.6731	0.7171	0.7885	0.2285	0.2399	0.2287	0.2182	0.239	0.2675	0.2688	0.2592	0.2587	0.2387	0.2403	0.2189	0.2236	0.2242	0.2305	0.2421	0.2342	0.2206	0.3931	0.4247	0.4382	0.3558	0.363	0.3465	0.2617	0.2707	0.2774	0.2342	0.2382	0.2261	0.2359	0.2348	0.2325	0.2151	0.2169	0.2373	0.2377	0.2412	0.2307	0.2767
56399.99	0.5763	0.7921	0.5944	0.802	0.79	0.813	0.676	0.7191	0.7824	0.2289	0.239	0.2266	0.2175	0.2386	0.2674	0.2683	0.2594	0.257	0.2385	0.2393	0.2194	0.2237	0.2246	0.2305	0.242	0.2258	0.2199	0.3994	0.4293	0.4412	0.3645	0.3723	0.3542	0.2625	0.2737	0.279	0.2343	0.2404	0.2263	0.2358	0.2352	0.2321	0.2151	0.2167	0.2376	0.2383	0.2411	0.2303	0.2775
56999.99	0.582	0.8006	0.5998	0.8156	0.8047	0.8198	0.6812	0.7258	0.7887	0.2324	0.2413	0.2278	0.218	0.2401	0.2674	0.2692	0.2593	0.2569	0.2392	0.2395	0.2169	0.2234	0.2246	0.2306	0.2433	0.2341	0.2199	0.405	0.4332	0.4438	0.3735	0.3822	0.3616	0.2638	0.2741	0.28	0.233	0.2402	0.2264	0.236	0.2343	0.2321	0.215	0.2169	0.2377	0.2377	0.2413	0.2302	0.2776
57599.99	0.5767	0.8033	0.5991	0.8205	0.8058	0.8265	0.6822	0.7267	0.7891	0.2278	0.2398	0.2276	0.2175	0.2393	0.2679	0.2691	0.2593	0.2578	0.2387	0.2406	0.2175	0.2236	0.2245	0.2305	0.2437	0.2282	0.2197	0.4093	0.4366	0.4469	0.3835	0.3923	0.3698	0.2653	0.2763	0.2829	0.232	0.2395	0.2264	0.2358	0.2355	0.2341	0.2148	0.2169	0.2377	0.2378	0.2415	0.23	0.2777
58199.99	0.5721	0.8058	0.5943	0.8226	0.8077	0.8317	0.6852	0.7293	0.7842	0.2277	0.239	0.2267	0.2173	0.2391	0.2672	0.2683	0.2584	0.2574	0.2386	0.2375	0.2191	0.2238	0.2249	0.2307	0.2438	0.2272	0.2202	0.4144	0.4397	0.4483	0.3938	0.4037	0.3785	0.266	0.2777	0.2853	0.2311	0.2392	0.2265	0.2356	0.2351	0.2329	0.2152	0.2169	0.2378	0.2372	0.2416	0.2306	0.2778
58799.99	0.5747	0.8129	0.6001	0.831	0.818	0.8365	0.6889	0.7332	0.7936	0.2306	0.2395	0.2285	0.2176	0.2399	0.2681	0.2691	0.2598	0.2583	0.2394	0.2385	0.2205	0.2235	0.2308	0.2308	0.2454	0.228	0.2202	0.4181	0.4426	0.452	0.4053	0.4154	0.3875	0.2678	0.2776	0.2872	0.2313	0.2407	0.2267	0.2375	0.2361	0.233	0.2154	0.2169	0.2378	0.2378	0.2413	0.23	0.2782
59399.99	0.5788	0.8202	0.6017	0.8364	0.8234	0.842	0.6917	0.736	0.797	0.2304	0.2405	0.2274	0.2178	0.24	0.2678	0.2689	0.2588	0.2581	0.239	0.2379	0.2191	0.224	0.2239	0.2306	0.2459	0.2263	0.22	0.4218	0.4448	0.4523	0.4172	0.4281	0.3976	0.2695	0.2777	0.2908	0.2308	0.2386	0.2269	0.2363	0.2355	0.2329	0.2152	0.217	0.2376	0.2377	0.2412	0.2302	0.2771
59999.99	0.5775	0.8228	0.5961	0.8372	0.8262	0.8463	0.6975	0.7373	0.7935	0.2283	0.2391	0.2266	0.2176	0.2393	0.2677	0.2679	0.2599	0.2575	0.2389	0.2387	0.2194	0.224	0.2247	0.231	0.2463	0.2283	0.2237	0.4247	0.4474	0.454	0.4297	0.4408	0.4081	0.2712	0.2801	0.2947	0.2316	0.2385	0.2268	0.2363	0.2359	0.2334	0.2152	0.2173	0.2384	0.2374	0.2423	0.2303	0.2773
60599.99	0.5832	0.834	0.605	0.8472	0.836	0.8512	0.7061	0.744	0.8011	0.2305	0.2399	0.2278	0.2175	0.2412	0.2682	0.2687	0.2585	0.2603	0.2396	0.2423	0.219	0.2241	0.2241	0.231	0.2471	0.2287	0.2202	0.4295	0.4498	0.4558	0.4427	0.4562	0.4201	0.2734	0.2822	0.299	0.2314	0.2404	0.2272	0.2369	0.235	0.2332	0.2156	0.2173	0.2381	0.2381	0.2419	0.2316	0.2772
61199.99	0.5803	0.8407	0.6043	0.8513	0.839	0.8552	0.7051	0.7464	0.8035	0.2291	0.2398	0.2279	0.2176	0.241	0.2686	0.269	0.2596	0.2593	0.2394	0.2392	0.2205	0.2238	0.2238	0.2307	0.2488	0.2264	0.2202	0.4313	0.4515	0.4574	0.4563	0.4686	0.4311	0.2753	0.2844	0.3037	0.2308	0.2397	0.2275	0.2374	0.2358	0.2336	0.2157	0.2173	0.2381	0.2375	0.242	0.2313	0.2764
61799.99	0.5767	0.8427	0.5983	0.8536	0.8401	0.8603	0.711	0.7474	0.7977	0.2282	0.2398	0.2275	0.2171	0.24	0.2682	0.2677	0.2589	0.2582	0.2391	0.2415	0.2174	0.2241	0.2247	0.2307	0.25	0.2292	0.2203	0.4339	0.4541	0.4587	0.4675	0.4799	0.4415	0.2758	0.2885	0.3085	0.2311	0.2391	0.2276	0.2376	0.2362	0.2341	0.2158	0.2171	0.2382	0.2378	0.2422	0.2313	0.2761
62399.99	0.5752	0.8475	0.6028	0.8611	0.8472	0.8641	0.7133	0.7508	0.8054	0.2308	0.2406	0.2278	0.2171	0.241	0.269	0.2687	0.2597	0.2582	0.2394	0.2416	0.2177	0.2246	0.2243	0.231	0.2519	0.2299	0.2201	0.4361	0.4551	0.4602	0.4783	0.4915	0.4513	0.2777	0.2926	0.3128	0.2311	0.24	0.2269	0.237	0.2378	0.2344	0.2163	0.2176	0.2382	0.2374	0.2424	0.2306	0.2758
62999.99	0.5779	0.8533	0.6063	0.8683	0.8533	0.8712	0.7179	0.7536	0.8058	0.2316	0.241	0.2276	0.2176	0.2412	0.2688	0.2689	0.2602	0.2593	0.2391	0.2421	0.2195	0.2239	0.2249	0.2307	0.2512	0.2288	0.22	0.4383	0.457	0.4617	0.4884	0.5037	0.4611	0.2784	0.2934	0.3174	0.2315	0.2396	0.2268	0.2378	0.2387	0.2361	0.2163	0.2172	0.2379	0.2378	0.2423	0.2308	0.2747
63599.99	0.5796	0.858	0.602	0.8703	0.8546	0.8765	0.722	0.754	0.8	0.2292	0.2396	0.227	0.2171	0.2408	0.2691	0.2679	0.2595	0.2589	0.2395	0.2433	0.2256	0.2239	0.2249	0.231	0.2521	0.2285	0.2203	0.4403	0.459	0.4617	0.4989	0.5142	0.4714	0.2794	0.2961	0.3222	0.2315	0.2387	0.2259	0.2381	0.2369	0.2346	0.2159	0.2174	0.2383	0.238	0.2421	0.2314	0.274
64199.99	0.5807	0.8629	0.6049	0.8779	0.8607	0.8808	0.7249	0.7592	0.8076	0.2323	0.241	0.2275	0.2173	0.2418	0.27	0.2688	0.2594	0.2592	0.2387	0.2421	0.2193	0.2239	0.2244	0.2309	0.2481	0.2284	0.22	0.4424	0.4612	0.4632	0.5091	0.5267	0.4809	0.28	0.299	0.3261	0.2316	0.2394	0.2264	0.2381	0.237	0.2347	0.2164	0.2175	0.2384	0.2378	0.242	0.231	0.2731
64799.99	0.5801	0.8685	0.6061	0.8841	0.8684	0.8857	0.7278	0.7603	0.8087	0.2328	0.24	0.2281	0.2171	0.2415	0.2713	0.2693	0.2597	0.2592	0.2395	0.2425	0.2172	0.2241	0.2244	0.2307	0.2455	0.2265	0.2202	0.4441	0.4624	0.4643	0.5195	0.5373	0.4914	0.2813	0.3023	0.3307	0.2307	0.2398	0.226	0.2381	0.2362	0.2351	0.2164	0.2173	0.2382	0.238	0.2423	0.2318	0.2729
65399.99	0.5791	0.8717	0.5989	0.8856	0.8698	0.8916	0.7306	0.7643	0.8016	0.2327	0.2402	0.227	0.2174	0.242	0.2707	0.2675	0.261	0.2589	0.2387	0.2428	0.2234	0.2245	0.2289	0.2308	0.243	0.2285	0.2205	0.446	0.4642	0.4648	0.5281	0.5492	0.5017	0.2825	0.3068	0.3342	0.2316	0.2386	0.2259	0.2378	0.236	0.2353	0.2164	0.2175	0.2382	0.2384	0.242	0.2312	0.2718
65999.99	0.5819	0.8803	0.6089	0.8944	0.8775	0.8954	0.7351	0.7664	0.8092	0.2338	0.2402	0.2294	0.2176	0.2415	0.2712	0.2689	0.2603	0.2596	0.2384	0.2401	0.2225	0.2241	0.2247	0.231	0.2418	0.2278	0.2201	0.4468	0.466	0.4654	0.5363	0.561	0.512	0.2844	0.3106	0.3388	0.2307	0.2377	0.2261	0.2372	0.2357	0.2367	0.2168	0.2177	0.2381	0.2374	0.2419	0.2318	0.2717
66599.99	0.5797	0.8846	0.6091	0.8991	0.8809	0.9021	0.7383	0.7696	0.8064	0.2339	0.2403	0.2279	0.2173	0.2419	0.2714	0.2693	0.2601	0.2597	0.2387	0.2393	0.2183	0.2245	0.2244	0.231	0.2424	0.2288	0.22	0.4482	0.4672	0.4663	0.5433	0.5725	0.5223	0.2862	0.3155	0.3415	0.231	0.2387	0.2259	0.2365	0.2343	0.2365	0.2175	0.2175	0.2382	0.2385	0.2421	0.2308	0.2707
67199.99	0.5794	0.8868	0.6009	0.8988	0.8816	0.9039	0.7402	0.7722	0.8014	0.2305	0.2396	0.2266	0.2168	0.2404	0.2705	0.2677	0.2602	0.2592	0.2382	0.2428	0.2192	0.2241	0.224	0.2303	0.2417	0.2273	0.2202	0.4497	0.4682	0.4665	0.5505	0.5816	0.5297	0.2877	0.3202	0.3444	0.2313	0.2387	0.226	0.2356	0.2343	0.2354	0.2167	0.2175	0.238	0.2381	0.2423	0.2314	0.2702
67799.99	0.5801	0.8925	0.6076	0.9066	0.8889	0.9091	0.7444	0.7748	0.8067	0.2332	0.24	0.228	0.2175	0.2409	0.2713	0.2685	0.2599	0.2596	0.2385	0.2398	0.2192	0.2239	0.2238	0.2303	0.2414	0.2259	0.22	0.4509	0.469	0.4687	0.5563	0.591	0.5381	0.2904	0.3259	0.347	0.2311	0.2378	0.2256	0.2351	0.234	0.2356	0.217	0.2174	0.2384	0.2376	0.2421	0.2317	0.2699
68399.99	0.579	0.897	0.609	0.911	0.8929	0.913	0.7474	0.7765	0.8051	0.234	0.2403	0.2285	0.2178	0.2409	0.2724	0.2686	0.2597	0.2604	0.2391	0.2407	0.2182	0.2239	0.2252	0.2306	0.2414	0.2298	0.2201	0.4523	0.4703	0.4691	0.5611	0.5996	0.5461	0.2935	0.3322	0.35	0.2309	0.2385	0.2256	0.2354	0.2331	0.2335	0.2173	0.2175	0.2382	0.2382	0.2423	0.2318	0.2688
68999.99	0.5809	0.9008	0.602	0.9142	0.8935	0.9148	0.7512	0.7789	0.7995	0.2331	0.2406	0.2268	0.2175	0.2411	0.2708	0.2674	0.2605	0.2599	0.2391	0.2379	0.2192	0.2244	0.224	0.2305	0.2417	0.2284	0.2202	0.453	0.4721	0.4694	0.566	0.6125	0.5523	0.2957	0.339	0.3518	0.2307	0.2378	0.226	0.2352	0.2339	0.2323	0.2184	0.2175	0.2386	0.2378	0.2426	0.2309	0.2688
69599.99	0.5827	0.9082	0.6117	0.9256	0.903	0.9199	0.7544	0.7843	0.8073	0.2343	0.2409	0.2281	0.2171	0.2416	0.2712	0.2685	0.2612	0.2619	0.2384	0.2414	0.2205	0.2243	0.2245	0.2306	0.2419	0.2284	0.2199	0.454	0.4733	0.4711	0.5703	0.6172	0.5588	0.2984	0.3453	0.3546	0.2315	0.2379	0.226	0.2363	0.2335	0.231	0.2182	0.2175	0.2385	0.2379	0.2424	0.2321	0.2679
70199.99	0.5843	0.912	0.6127	0.9318	0.9074	0.9232	0.7577	0.7866	0.8075	0.2333	0.2399	0.2282	0.2174	0.2413	0.2717	0.2686	0.2607	0.2604	0.2387	0.2379	0.2191	0.2242	0.2297	0.2306	0.2418	0.2259	0.2213	0.4554	0.4748	0.4712	0.5746	0.6253	0.5643	0.3013	0.351	0.3569	0.2312	0.2376	0.2262	0.2354	0.2338	0.2308	0.2186	0.2174	0.2382	0.2382	0.2424	0.2325	0.2672
70799.99	0.5841	0.9161	0.6094	0.9342	0.9104	0.9284	0.7622	0.7883	0.799	0.2324	0.2395	0.2287	0.2174	0.2416	0.2719	0.2674	0.2611	0.2616	0.2394	0.2384	0.2186	0.2245	0.2246	0.2308	0.2417	0.2299	0.2233	0.4569	0.4764	0.4729	0.5787	0.6351	0.5702	0.3052	0.3571	0.3586	0.2314	0.238	0.226	0.2357	0.2342	0.231	0.2194	0.2179	0.2385	0.2383	0.2422	0.2313	0.2669
71399.99	0.5816	0.9183	0.6113	0.9379	0.9181	0.9306	0.7633	0.7904	0.8045	0.2363	0.2401	0.2284	0.217	0.2416	0.2717	0.2685	0.2609	0.2607	0.239	0.2421	0.2183	0.2246	0.2249	0.2305	0.2417	0.2286	0.2203	0.4575	0.4763	0.473	0.5822	0.6443	0.5736	0.3084	0.3636	0.3608	0.2316	0.2397	0.2259	0.2355	0.2341	0.2308	0.2204	0.2175	0.2386	0.2392	0.2424	0.2311	0.2671
71999.99	0.5824	0.9231	0.6116	0.941	0.9169	0.9353	0.7662	0.7943	0.8038	0.2362	0.2402	0.2278	0.2176	0.242	0.272	0.2686	0.2618	0.2608	0.2388	0.2409	0.2195	0.2247	0.2243	0.2307	0.2421	0.2349	0.2199	0.4589	0.478	0.4738	0.5852	0.6525	0.5781	0.3122	0.371	0.3629	0.2313	0.2393	0.2261	0.2357	0.2332	0.2307	0.2204	0.218	0.2391	0.2382	0.2425	0.2318	0.2665
72599.99	0.5823	0.9253	0.6037	0.9411	0.9177	0.9421	0.7696	0.7953	0.7953	0.2338	0.2403	0.2272	0.217	0.2422	0.2711	0.2671	0.2608	0.2612	0.239	0.2388	0.2227	0.2246	0.2246	0.2307	0.2417	0.2263	0.22	0.4601	0.4784	0.4745	0.5887	0.6587	0.5828	0.316	0.378	0.3633	0.2313	0.2378	0.2259	0.2371	0.2332	0.2308	0.2214	0.2176	0.2387	0.2385	0.2426	0.2321	0.2658
73199.99	0.5851	0.9356	0.6164	0.9497	0.9279	0.9484	0.773	0.8023	0.803	0.235	0.24	0.2276	0.2171	0.2421	0.2717	0.2687	0.2611	0.2613	0.2388	0.2411	0.2194	0.2245	0.2246	0.2309	0.2417	0.227	0.2204	0.4615	0.4793	0.4752	0.5923	0.6653	0.5867	0.3206	0.3869	0.3644	0.231	0.2393	0.226	0.2354	0.2329	0.2308	0.2222	0.218	0.2391	0.2379	0.2428	0.2316	0.2654
73799.99	0.5862	0.9445	0.6167	0.9533	0.935	0.9541	0.7755	0.8031	0.8017	0.2342	0.24	0.2277	0.2179	0.2424	0.2719	0.2687	0.2615	0.2604	0.2399	0.2404	0.2178	0.2244	0.2246	0.2306	0.2414	0.2288	0.2203	0.4621	0.481	0.4764	0.5956	0.6715	0.5906	0.3254	0.3952	0.3657	0.2309	0.2391	0.2263	0.2355	0.2332	0.2307	0.223	0.2177	0.2392	0.2379	0.2427	0.231	0.2654
74399.99	0.5843	0.9496	0.6088	0.9527	0.9388	0.9585	0.7782	0.8042	0.7959	0.2349	0.2395	0.227	0.2187	0.242	0.2713	0.2674	0.262	0.2611	0.2396	0.2387	0.2198	0.2244	0.2243	0.2306	0.2416	0.2293	0.2199	0.4634	0.4814	0.4771	0.5985	0.6767	0.5945	0.3306	0.4044	0.3671	0.2314	0.2394	0.2259	0.2356	0.2337	0.2317	0.2235	0.2204	0.239	0.2387	0.2431	0.2313	0.2652
74999.99	0.586	0.9571	0.6147	0.9573	0.9484	0.9617	0.782	0.8073	0.8019	0.2356	0.2413	0.2281	0.2174	0.2424	0.2718	0.2685	0.2624	0.2617	0.2399	0.2389	0.2193	0.2243	0.2245	0.2306	0.2419	0.2268	0.2199	0.4639	0.4824	0.4786	0.6015	0.6832	0.5983	0.3364	0.4137	0.3683	0.2312	0.2382	0.2258	0.2359	0.2333	0.231	0.2248	0.2179	0.2394	0.238	0.2429	0.2312	0.2649
75599.99	0.5887	0.9616	0.6171	0.9609	0.9543	0.9638	0.7848	0.8116	0.8014	0.2355	0.2398	0.2282	0.2173	0.2428	0.2717	0.269	0.263	0.2623	0.2393	0.239	0.2199	0.2244	0.224	0.2307	0.2416	0.2292	0.2205	0.466	0.4835	0.4801	0.6041	0.687	0.6026	0.3424	0.4236	0.3692	0.2309	0.2391	0.2259	0.2356	0.2333	0.2304	0.2243	0.2178	0.2397	0.2383	0.2426	0.2313	0.2651
76199.99	0.5867	0.9603	0.6061	0.9592	0.953	0.969	0.7873	0.8119	0.7932	0.2362	0.2407	0.2276	0.2176	0.2426	0.2718	0.2679	0.2631	0.2607	0.2395	0.2389	0.2194	0.2246	0.2242	0.2307	0.2419	0.2279	0.2202	0.4666	0.484	0.4801	0.6071	0.6911	0.6054	0.3482	0.4326	0.3701	0.2313	0.2391	0.2259	0.235	0.2332	0.2321	0.2218	0.2176	0.2394	0.2385	0.2429	0.231	0.2651
76799.99	0.5909	0.9693	0.6158	0.9647	0.9621	0.972	0.7905	0.8168	0.8007	0.2357	0.2402	0.228	0.2182	0.243	0.2721	0.2696	0.2638	0.2627	0.2406	0.2396	0.2173	0.2248	0.2242	0.2311	0.2418	0.2281	0.2205	0.4676	0.4848	0.4808	0.6103	0.6952	0.6099	0.3531	0.4433	0.3715	0.2315	0.2381	0.2263	0.2356	0.2328	0.2304	0.2181	0.2181	0.2394	0.2378	0.2426	0.2312	0.2647
77399.99	0.589	0.9711	0.6129	0.9645	0.9609	0.9739	0.795	0.818	0.8	0.2375	0.2412	0.2283	0.2172	0.2435	0.2722	0.2696	0.2634	0.2625	0.2407	0.2434	0.2207	0.2245	0.2283	0.2303	0.242	0.2289	0.2226	0.468	0.4855	0.4814	0.6133	0.6986	0.6126	0.3584	0.4529	0.3732	0.2313	0.2378	0.2261	0.236	0.2331	0.2312	0.2156	0.2179	0.24	0.2372	0.2434	0.2322	0.2647
77999.99	0.59	0.9749	0.6097	0.9662	0.9641	0.978	0.7928	0.8235	0.7933	0.2357	0.2396	0.2278	0.2177	0.2426	0.2714	0.2692	0.2635	0.2607	0.2403	0.2386	0.2207	0.2249	0.224	0.2305	0.2421	0.226	0.2201	0.469	0.4873	0.4824	0.6166	0.7028	0.6161	0.3644	0.4636	0.373	0.2316	0.238	0.2254	0.2354	0.2335	0.232	0.2156	0.2177	0.24	0.2385	0.2432	0.2321	0.2645
78599.99	0.5909	0.975	0.6151	0.9709	0.97	0.9794	0.7993	0.8286	0.8004	0.2367	0.2407	0.2298	0.2177	0.2434	0.2719	0.2706	0.2629	0.262	0.2407	0.2385	0.2202	0.2247	0.2241	0.2306	0.2419	0.2287	0.2241	0.4701	0.4874	0.4831	0.6196	0.7069	0.6193	0.3709	0.4741	0.3752	0.2314	0.2383	0.2263	0.2357	0.2335	0.2324	0.2154	0.2181	0.2402	0.2389	0.2431	0.232	0.265
79199.99	0.5938	0.9775	0.6179	0.9721	0.9723	0.9815	0.8024	0.8325	0.8002	0.2371	0.2401	0.2282	0.2173	0.2431	0.272	0.2709	0.2628	0.2626	0.2405	0.2408	0.2178	0.2246	0.2241	0.2306	0.242	0.2296	0.2203	0.4715	0.4885	0.484	0.6226	0.71	0.6222	0.3776	0.4858	0.3758	0.2315	0.2395	0.2259	0.2355	0.2328	0.2317	0.2151	0.2183	0.2397	0.2377	0.2427	0.2316	0.2654
79799.99	0.5888	0.9773	0.6084	0.9685	0.969	0.985	0.8061	0.834	0.7907	0.2363	0.2395	0.2287	0.218	0.2428	0.2716	0.27	0.2634	0.2617	0.2408	0.2388	0.2183	0.2248	0.2244	0.2307	0.2417	0.2258	0.2228	0.4718	0.4892	0.4857	0.6252	0.7137	0.6249	0.3845	0.4963	0.3774	0.2312	0.2397	0.2258	0.2354	0.234	0.2318	0.2161	0.2185	0.2397	0.2385	0.2435	0.2316	0.2652
80399.99	0.5974	0.9841	0.6169	0.9761	0.9774	0.9867	0.8092	0.8409	0.8	0.237	0.2405	0.2286	0.2175	0.2433	0.2718	0.2715	0.2637	0.2618	0.2409	0.2383	0.2198	0.2249	0.2243	0.2305	0.2421	0.2287	0.2202	0.4726	0.4903	0.4857	0.631	0.7174	0.6291	0.3926	0.5051	0.3775	0.2314	0.2395	0.2262	0.2359	0.2337	0.2322	0.216	0.2186	0.2399	0.2383	0.2433	0.2323	0.2662
80999.99	0.5918	0.9812	0.6156	0.9747	0.9783	0.9901	0.8107	0.8407	0.7993	0.2368	0.24	0.2282	0.2177	0.2434	0.2722	0.2721	0.2632	0.2624	0.2413	0.2383	0.2199	0.2251	0.2244	0.2305	0.2417	0.227	0.2203	0.4731	0.4919	0.4868	0.6343	0.7215	0.6316	0.4005	0.5138	0.379	0.2315	0.2381	0.2261	0.2359	0.2341	0.2322	0.2187	0.2186	0.2385	0.2386	0.2429	0.2313	0.2666
81599.99	0.593	0.9822	0.6099	0.9759	0.9789	0.9901	0.8149	0.8447	0.7916	0.2358	0.2396	0.228	0.2185	0.2432	0.2715	0.271	0.2633	0.261	0.2414	0.2404	0.2237	0.2247	0.2244	0.2302	0.2419	0.2283	0.2201	0.4747	0.4925	0.4873	0.6367	0.7255	0.6348	0.4087	0.5204	0.3798	0.2317	0.239	0.2261	0.2355	0.2336	0.2305	0.2152	0.2188	0.2382	0.2383	0.2432	0.2313	0.2665
82199.99	0.5977	0.9885	0.6178	0.9789	0.9833	0.9913	0.817	0.8488	0.7992	0.2373	0.2404	0.2283	0.2175	0.2437	0.2723	0.2722	0.2634	0.2626	0.242	0.2384	0.2194	0.225	0.224	0.2306	0.2414	0.2323	0.2239	0.4761	0.4932	0.488	0.6383	0.729	0.6383	0.4174	0.5277	0.3806	0.2311	0.2377	0.2261	0.2357	0.2334	0.231	0.2163	0.2185	0.2382	0.2381	0.2435	0.2323	0.2674
[truncated: 18 more columns]
