# Supplementary material for: Feature-Based Growth Curve Classification Enables Efficient Phage Discrimination
Source: Viruses. 2026 Jan 9;18(1):92. doi: 10.3390/v18010092 (PMC12846622; doi:10.3390/v18010092)
Supplement: Supplementary file 1 [file viruses-18-00092-s001.zip › TableS6_growth curve from plaque.csv]

																excluded
time	T1	T1	T1	T2	T2	T2	T3	T3	T3	T4	T4	T4	T5	T5	T5	T6	T6	T6	T7	T7	T7	no_phage	no_phage	no_phage	blank
0	0.1817	0.1929	0.2138	0.1906	0.198	0.1977	0.1982	0.2198	0.1878	0.1931	0.2016	0.1888	0.1906	0.185	0.1766	0.1914	0.1862	0.18	0.2017	0.1849	0.1981	0.176	0.1881	0.1856	0.1702
599.99	0.2031	0.2044	0.2205	0.2117	0.2132	0.2105	0.2168	0.2387	0.197	0.2097	0.2049	0.196	0.2023	0.1982	0.1904	0.2038	0.1938	0.1897	0.2052	0.2003	0.2084	0.1906	0.199	0.1905	0.1797
1199.99	0.2074	0.2062	0.2246	0.2132	0.2149	0.215	0.2198	0.2455	0.1988	0.214	0.2045	0.1989	0.2064	0.2018	0.191	0.2063	0.1977	0.1937	0.2042	0.2047	0.2112	0.1922	0.2024	0.1935	0.1831
1799.99	0.2133	0.211	0.2304	0.2181	0.2197	0.221	0.2248	0.2514	0.2021	0.2172	0.2072	0.2036	0.2096	0.206	0.1947	0.2112	0.2019	0.1973	0.2078	0.209	0.2168	0.1967	0.2071	0.1977	0.1848
2399.99	0.2106	0.2126	0.2332	0.2233	0.2242	0.226	0.2292	0.2564	0.2065	0.2221	0.2117	0.2089	0.2145	0.2111	0.1997	0.2165	0.2068	0.2016	0.2122	0.214	0.2231	0.2024	0.2135	0.2028	0.1864
2999.99	0.2261	0.2227	0.2447	0.2319	0.2317	0.2341	0.2363	0.2597	0.2092	0.2264	0.216	0.2124	0.2191	0.2165	0.2042	0.2225	0.212	0.2063	0.2171	0.2185	0.2293	0.2081	0.2182	0.2086	0.187
3599.99	0.2343	0.2305	0.2539	0.2402	0.2391	0.2424	0.2408	0.2624	0.1972	0.2298	0.2194	0.2153	0.2207	0.2181	0.2044	0.2303	0.2193	0.2135	0.2164	0.216	0.2338	0.2166	0.2262	0.2159	0.1876
4199.99	0.2346	0.2363	0.2591	0.2485	0.2465	0.2503	0.2278	0.2593	0.1933	0.2308	0.2196	0.216	0.2095	0.2069	0.1917	0.2383	0.2266	0.2206	0.2002	0.2016	0.2138	0.2244	0.2344	0.2246	0.188
4800	0.248	0.2447	0.2673	0.2603	0.2567	0.2613	0.2168	0.2363	0.1936	0.2319	0.2216	0.2169	0.2	0.1986	0.186	0.2487	0.2344	0.2289	0.2016	0.2028	0.2105	0.2351	0.2445	0.234	0.1889
5399.99	0.2393	0.2378	0.2575	0.2685	0.2613	0.2683	0.2174	0.2368	0.194	0.2302	0.2203	0.2148	0.201	0.1998	0.1864	0.2607	0.2411	0.2365	0.2021	0.2031	0.2116	0.2471	0.257	0.2464	0.1889
5999.99	0.2075	0.2108	0.2328	0.2709	0.2622	0.2696	0.2185	0.2371	0.1948	0.2295	0.2188	0.214	0.2014	0.2	0.1874	0.2767	0.2438	0.2412	0.2026	0.2033	0.2125	0.264	0.273	0.2624	0.1894
6599.99	0.2125	0.209	0.2343	0.2727	0.2637	0.2716	0.2201	0.2357	0.1959	0.2282	0.2179	0.2114	0.2031	0.2015	0.1879	0.2945	0.2453	0.2446	0.2026	0.2038	0.2124	0.283	0.291	0.2805	0.1899
7199.99	0.2128	0.2088	0.2347	0.2681	0.2627	0.2702	0.2216	0.2356	0.1964	0.224	0.2151	0.2053	0.203	0.2027	0.1883	0.3177	0.2429	0.2426	0.2031	0.2035	0.2128	0.3086	0.3155	0.3047	0.1904
7799.99	0.2039	0.2056	0.2317	0.2639	0.2598	0.2664	0.2226	0.2366	0.197	0.2168	0.2078	0.2001	0.2031	0.2032	0.1892	0.3453	0.2431	0.2392	0.2035	0.2034	0.2136	0.3363	0.343	0.3328	0.191
8399.99	0.2147	0.2102	0.2373	0.2655	0.2632	0.2674	0.224	0.2364	0.1974	0.2146	0.2051	0.1993	0.2037	0.2038	0.189	0.3736	0.2435	0.2388	0.2035	0.2033	0.213	0.3661	0.3717	0.3624	0.1911
8999.99	0.2154	0.2104	0.2387	0.2679	0.2657	0.2693	0.2247	0.2362	0.197	0.2148	0.2052	0.1991	0.2033	0.2038	0.1897	0.4032	0.2367	0.2363	0.2036	0.2036	0.2134	0.3972	0.4021	0.3956	0.1914
9599.99	0.2058	0.207	0.2357	0.2684	0.266	0.2703	0.2245	0.2383	0.1972	0.2155	0.2051	0.1991	0.2032	0.204	0.1895	0.4287	0.2216	0.2264	0.2039	0.2035	0.2142	0.4223	0.428	0.4209	0.1918
10199.99	0.2158	0.2109	0.2395	0.2701	0.2647	0.2712	0.2248	0.2375	0.1975	0.2161	0.2053	0.1994	0.2038	0.2041	0.1895	0.4499	0.2081	0.2085	0.2044	0.2037	0.2139	0.4413	0.446	0.4408	0.1922
10799.99	0.2161	0.2112	0.2406	0.2687	0.2614	0.2707	0.2252	0.2384	0.1979	0.2162	0.2055	0.1998	0.2036	0.2041	0.1895	0.4655	0.2044	0.201	0.2042	0.2044	0.2139	0.4581	0.4629	0.4596	0.1922
11399.99	0.2071	0.2086	0.237	0.2658	0.2521	0.2694	0.2256	0.2382	0.198	0.2166	0.2057	0.2002	0.2038	0.2045	0.1899	0.4786	0.2046	0.2005	0.2045	0.2043	0.2151	0.4699	0.4748	0.4725	0.1932
11999.99	0.2165	0.2113	0.2409	0.2615	0.2447	0.266	0.2261	0.2377	0.1989	0.2166	0.2054	0.2001	0.2038	0.2055	0.1896	0.4921	0.2042	0.1997	0.2056	0.2041	0.215	0.4846	0.488	0.4856	0.193
12600	0.2173	0.212	0.2409	0.2571	0.2366	0.2611	0.2264	0.2387	0.1986	0.2178	0.206	0.2	0.2037	0.2049	0.1898	0.5018	0.2037	0.1997	0.2052	0.2039	0.2155	0.4938	0.4961	0.4949	0.1935
13199.99	0.2077	0.2089	0.2383	0.249	0.2304	0.2553	0.2264	0.2377	0.1987	0.2166	0.2058	0.2008	0.2037	0.2058	0.1897	0.5093	0.2039	0.2	0.2052	0.2045	0.2162	0.501	0.5045	0.5028	0.194
13799.99	0.2174	0.2125	0.2419	0.2434	0.2289	0.2502	0.227	0.2375	0.1989	0.2174	0.2067	0.2006	0.2036	0.2059	0.1898	0.5181	0.2041	0.1992	0.2054	0.204	0.2157	0.5108	0.5135	0.5126	0.194
14399.99	0.2177	0.2127	0.2423	0.238	0.2272	0.2452	0.2269	0.2385	0.199	0.218	0.2062	0.2008	0.2041	0.2059	0.19	0.5269	0.204	0.1996	0.2059	0.2044	0.2159	0.5187	0.5206	0.5208	0.1949
15000	0.2086	0.2093	0.2395	0.234	0.2265	0.2416	0.2269	0.2385	0.1985	0.2176	0.206	0.2011	0.204	0.2065	0.1899	0.533	0.2044	0.1994	0.2061	0.2044	0.2164	0.524	0.5262	0.5255	0.195
15599.99	0.2184	0.2131	0.2427	0.2326	0.2261	0.2393	0.2271	0.238	0.1994	0.2183	0.2061	0.2011	0.204	0.2058	0.19	0.5405	0.2039	0.1995	0.2062	0.2036	0.2162	0.5325	0.5348	0.5321	0.1952
16199.99	0.219	0.2132	0.2429	0.2312	0.2267	0.2379	0.2277	0.2368	0.1985	0.2189	0.2062	0.2012	0.2047	0.2062	0.1896	0.5462	0.2042	0.1994	0.2065	0.2049	0.2167	0.5388	0.5394	0.539	0.1954
16800	0.21	0.21	0.2402	0.2296	0.2257	0.236	0.2279	0.2384	0.1994	0.2174	0.2064	0.2012	0.2039	0.2063	0.1904	0.552	0.2039	0.1991	0.2066	0.2043	0.2171	0.5431	0.5458	0.5438	0.1956
17399.99	0.2192	0.214	0.2436	0.229	0.2263	0.2356	0.2277	0.2339	0.1993	0.2178	0.2068	0.2016	0.2042	0.2065	0.1899	0.5572	0.2042	0.1998	0.2066	0.2048	0.2165	0.5495	0.5512	0.5486	0.196
17999.99	0.2191	0.2142	0.2439	0.2284	0.2263	0.2336	0.2279	0.2375	0.2	0.2177	0.2064	0.2019	0.2044	0.2065	0.1904	0.5634	0.2046	0.1994	0.2071	0.2043	0.2162	0.5553	0.558	0.5561	0.1964
18599.99	0.2106	0.2113	0.2412	0.228	0.2247	0.2337	0.2279	0.2391	0.1999	0.2184	0.2065	0.2018	0.2047	0.2065	0.1904	0.5654	0.2044	0.1993	0.2073	0.204	0.2173	0.5594	0.5619	0.5571	0.1966
19199.99	0.2195	0.2142	0.2446	0.2287	0.2256	0.2337	0.2289	0.2386	0.1994	0.2184	0.2071	0.2021	0.2048	0.2071	0.1902	0.5709	0.2049	0.1995	0.2074	0.2046	0.2172	0.5635	0.5654	0.5608	0.1965
19799.99	0.2199	0.2141	0.2446	0.2286	0.2255	0.2331	0.2282	0.2386	0.1999	0.2188	0.2067	0.2017	0.2046	0.2071	0.1905	0.5744	0.2058	0.2	0.2075	0.204	0.2172	0.5672	0.5698	0.5647	0.1964
20399.99	0.2108	0.2113	0.2413	0.2269	0.2254	0.2308	0.2284	0.2387	0.2006	0.2192	0.2067	0.2023	0.2044	0.2076	0.1901	0.5776	0.2051	0.1991	0.2076	0.2047	0.2171	0.5698	0.5724	0.5683	0.1968
20999.99	0.2203	0.2152	0.2446	0.2272	0.2259	0.2317	0.2285	0.2389	0.201	0.2184	0.2067	0.2024	0.205	0.2077	0.1905	0.5824	0.2063	0.1995	0.2078	0.2046	0.2174	0.5746	0.5754	0.5714	0.1971
21599.99	0.2203	0.2148	0.2453	0.228	0.2263	0.2317	0.2287	0.2394	0.2009	0.2195	0.2072	0.2029	0.2045	0.2075	0.1908	0.5858	0.2061	0.1998	0.2083	0.2049	0.2169	0.578	0.5794	0.576	0.1971
22199.99	0.2117	0.2122	0.2421	0.2279	0.2257	0.2311	0.2292	0.2395	0.2007	0.2206	0.2071	0.2029	0.2054	0.2075	0.1913	0.5895	0.2069	0.1999	0.2085	0.2052	0.2179	0.581	0.5833	0.5771	0.1977
22799.99	0.221	0.2155	0.2458	0.2282	0.227	0.2315	0.2293	0.2393	0.2023	0.2196	0.208	0.2035	0.2055	0.2075	0.191	0.5932	0.2066	0.2006	0.2087	0.2054	0.2181	0.5846	0.5861	0.5821	0.1978
23399.99	0.2213	0.2152	0.2458	0.2277	0.2269	0.2326	0.2295	0.239	0.2014	0.2204	0.2075	0.2028	0.2057	0.2077	0.1912	0.5968	0.2064	0.2005	0.2086	0.2056	0.218	0.5869	0.5878	0.5837	0.1984
23999.99	0.2125	0.2119	0.2426	0.2278	0.2262	0.2316	0.2291	0.2392	0.2024	0.2203	0.2075	0.2031	0.2052	0.2074	0.1906	0.5974	0.2063	0.2005	0.2087	0.2056	0.2183	0.5903	0.5921	0.5861	0.1978
24600	0.2222	0.2156	0.2465	0.2281	0.2274	0.2321	0.2301	0.2394	0.2021	0.2209	0.2078	0.2031	0.2055	0.2077	0.1906	0.5997	0.2068	0.2007	0.2088	0.2049	0.218	0.5925	0.5933	0.5877	0.1979
25200	0.2227	0.2158	0.2471	0.2287	0.2277	0.2318	0.23	0.2389	0.2022	0.2201	0.2076	0.2031	0.2055	0.2083	0.1905	0.6031	0.2074	0.2004	0.2086	0.2052	0.2185	0.5947	0.5969	0.5904	0.1976
25799.99	0.2148	0.2134	0.2445	0.2283	0.2269	0.2312	0.2299	0.2398	0.2028	0.2204	0.2085	0.2037	0.2054	0.208	0.1916	0.6058	0.2068	0.2007	0.2091	0.2048	0.2182	0.5967	0.5996	0.5935	0.1987
26399.99	0.2249	0.2171	0.2481	0.2289	0.2275	0.2324	0.2302	0.2383	0.2022	0.2209	0.2086	0.2035	0.2057	0.2082	0.1911	0.6093	0.2073	0.2009	0.2096	0.2055	0.2181	0.5989	0.6002	0.5946	0.1985
27000	0.226	0.2172	0.2495	0.2292	0.2283	0.2322	0.2306	0.239	0.2028	0.2204	0.2088	0.2036	0.2063	0.2087	0.1914	0.61	0.207	0.2011	0.2094	0.2062	0.2195	0.6027	0.6045	0.5971	0.1984
27599.99	0.2182	0.2144	0.2475	0.2282	0.2275	0.2315	0.23	0.2392	0.2025	0.2215	0.2083	0.2037	0.206	0.2089	0.1913	0.6123	0.2068	0.2011	0.2093	0.2053	0.2193	0.6048	0.6053	0.5972	0.1994
28199.99	0.2294	0.2185	0.2521	0.23	0.2281	0.2321	0.2305	0.2391	0.2023	0.221	0.2086	0.2036	0.206	0.2086	0.1911	0.6144	0.2069	0.2016	0.2091	0.2058	0.2196	0.61	0.6088	0.6002	0.1993
28799.99	0.2327	0.2197	0.2545	0.23	0.2282	0.2333	0.2306	0.2391	0.2025	0.2221	0.2087	0.2037	0.206	0.2089	0.1911	0.6161	0.2078	0.2015	0.2096	0.206	0.2187	0.6118	0.6131	0.6032	0.1992
29400	0.2264	0.2175	0.254	0.2288	0.227	0.2319	0.2299	0.2393	0.2019	0.2222	0.2084	0.2037	0.206	0.2087	0.1913	0.6194	0.2079	0.2015	0.2095	0.2055	0.2188	0.6138	0.6139	0.6045	0.1988
29999.99	0.2402	0.222	0.2603	0.2297	0.2283	0.2322	0.2305	0.2384	0.2025	0.222	0.2085	0.2039	0.2056	0.209	0.1914	0.6231	0.208	0.2013	0.2091	0.2063	0.2193	0.6156	0.6173	0.6081	0.1995
30599.99	0.2453	0.2243	0.2645	0.2304	0.228	0.2328	0.2308	0.2392	0.2027	0.2219	0.2087	0.2036	0.2056	0.2087	0.1913	0.6256	0.2084	0.2017	0.209	0.2058	0.2186	0.6176	0.6199	0.6096	0.1992
31200	0.2423	0.2236	0.2663	0.2296	0.2278	0.2319	0.2303	0.2387	0.2028	0.222	0.2089	0.2031	0.2055	0.2086	0.1911	0.6277	0.208	0.2015	0.2097	0.2053	0.2186	0.6205	0.6216	0.6126	0.1995
31799.99	0.258	0.229	0.2761	0.2302	0.2279	0.2325	0.2303	0.2383	0.2029	0.2227	0.209	0.2034	0.206	0.2087	0.1912	0.6304	0.2078	0.2012	0.2098	0.2055	0.2193	0.622	0.6251	0.6133	0.1994
32400	0.2678	0.2327	0.2836	0.2311	0.2283	0.2327	0.2302	0.2384	0.2028	0.2222	0.2093	0.2034	0.2059	0.2086	0.1914	0.6326	0.2084	0.2013	0.2093	0.2057	0.2193	0.6252	0.6259	0.6154	0.1995
32999.99	0.2702	0.2357	0.2906	0.2304	0.2283	0.2328	0.2308	0.24	0.2037	0.2219	0.2098	0.2044	0.2064	0.2091	0.192	0.6359	0.209	0.2018	0.2096	0.2061	0.2196	0.6262	0.6297	0.6178	0.2007
33599.99	0.2934	0.2464	0.306	0.2316	0.2287	0.2333	0.2307	0.2389	0.2038	0.223	0.2099	0.2039	0.2066	0.2092	0.1922	0.6398	0.2088	0.2018	0.2099	0.2068	0.2203	0.6281	0.6319	0.62	0.2006
34199.99	0.3098	0.2473	0.3198	0.2321	0.229	0.2334	0.2316	0.2386	0.2035	0.2228	0.2094	0.2043	0.2067	0.2093	0.1919	0.6404	0.2084	0.202	0.2101	0.2067	0.2203	0.6305	0.635	0.6221	0.2005
34799.99	0.3256	0.2571	0.3348	0.2308	0.2284	0.2336	0.2311	0.2402	0.2036	0.2232	0.21	0.204	0.2067	0.2096	0.1923	0.6417	0.2093	0.2017	0.2103	0.207	0.2196	0.6317	0.6365	0.6228	0.201
35399.99	0.3571	0.2653	0.3605	0.2324	0.2291	0.2338	0.2312	0.2398	0.2039	0.2238	0.2103	0.2042	0.2067	0.2094	0.1921	0.645	0.2094	0.2018	0.2104	0.2071	0.2204	0.6354	0.6394	0.627	0.2013
35999.99	0.3838	0.2744	0.3889	0.2328	0.2294	0.2336	0.2311	0.2394	0.2041	0.2231	0.2098	0.205	0.2072	0.2095	0.1922	0.6459	0.209	0.2024	0.2105	0.2074	0.2198	0.6354	0.6392	0.6261	0.2009
36600	0.4021	0.2899	0.4139	0.2323	0.2292	0.2336	0.2313	0.2393	0.2041	0.2241	0.21	0.2045	0.2072	0.2095	0.192	0.6468	0.209	0.2025	0.2106	0.2077	0.2212	0.6365	0.639	0.6262	0.2016
37199.99	0.4291	0.3045	0.444	0.2331	0.2299	0.2345	0.2317	0.2388	0.2045	0.2244	0.2099	0.2084	0.2071	0.2104	0.1924	0.6502	0.2101	0.2017	0.2108	0.2073	0.2197	0.6377	0.6411	0.6278	0.2015
37799.99	0.4464	0.3245	0.47	0.233	0.2301	0.2348	0.2316	0.2394	0.2044	0.2238	0.2101	0.2048	0.2073	0.2103	0.1922	0.652	0.2105	0.2022	0.2106	0.2077	0.2201	0.6413	0.646	0.6309	0.2017
38400	0.4535	0.3571	0.4858	0.2329	0.229	0.2345	0.2317	0.2403	0.2045	0.2244	0.2104	0.2054	0.2075	0.2103	0.1925	0.6524	0.2099	0.2027	0.2114	0.2072	0.2201	0.6424	0.6482	0.6312	0.2019
38999.99	0.4725	0.3662	0.5042	0.2335	0.2297	0.2351	0.2316	0.2395	0.2041	0.2245	0.2107	0.2083	0.2076	0.2097	0.1924	0.6533	0.2107	0.2031	0.2103	0.208	0.2231	0.6448	0.6488	0.6336	0.2019
39599.99	0.4863	0.3951	0.5214	0.2343	0.2302	0.2353	0.2315	0.2394	0.2052	0.2248	0.2106	0.205	0.2076	0.2102	0.1924	0.6567	0.2105	0.203	0.2112	0.2079	0.2214	0.6467	0.6527	0.6378	0.2019
40199.99	0.4864	0.4131	0.5276	0.2335	0.2294	0.2344	0.2316	0.24	0.2042	0.2242	0.2107	0.2048	0.2073	0.2101	0.1923	0.6594	0.2102	0.2022	0.2113	0.2077	0.221	0.6477	0.6521	0.6377	0.202
40800	0.5007	0.4184	0.5392	0.2342	0.23	0.2353	0.2319	0.2395	0.2047	0.2253	0.2103	0.2111	0.2077	0.2101	0.1925	0.6593	0.21	0.2022	0.2111	0.2082	0.2227	0.6501	0.655	0.6374	0.2019
41399.99	0.511	0.4283	0.5493	0.2345	0.2302	0.2357	0.2317	0.2397	0.2048	0.2252	0.211	0.2048	0.2076	0.2103	0.1925	0.6601	0.2107	0.2025	0.211	0.2082	0.22	0.6507	0.657	0.6415	0.2025
41999.99	0.5111	0.442	0.5541	0.2341	0.2297	0.2348	0.2315	0.2401	0.2046	0.2253	0.2106	0.2045	0.2075	0.2101	0.1923	0.6631	0.2106	0.2028	0.2109	0.2082	0.2203	0.6515	0.657	0.6409	0.2027
42599.99	0.5241	0.4482	0.564	0.2347	0.2308	0.2353	0.2319	0.2392	0.2048	0.2253	0.2112	0.2047	0.2082	0.2103	0.1921	0.6635	0.2112	0.2029	0.2109	0.2086	0.2202	0.6534	0.6578	0.6422	0.2024
43200	0.5289	0.4507	0.5697	0.2346	0.2311	0.2356	0.2319	0.239	0.2046	0.2245	0.2114	0.2046	0.2083	0.2103	0.1924	0.6644	0.2106	0.2025	0.2111	0.209	0.2208	0.6569	0.6641	0.6461	0.2024
43799.99	0.5262	0.4541	0.5718	0.2347	0.2301	0.2356	0.2318	0.24	0.2047	0.2252	0.211	0.2048	0.2085	0.2105	0.1923	0.6663	0.2107	0.2028	0.211	0.2086	0.221	0.6568	0.6624	0.6451	0.2027
44399.99	0.541	0.4652	0.5805	0.235	0.2313	0.2358	0.232	0.24	0.2055	0.2252	0.2114	0.2047	0.2081	0.2105	0.1926	0.6695	0.2108	0.203	0.2113	0.2087	0.2204	0.6612	0.6683	0.6511	0.2026
44999.99	0.543	0.4677	0.5841	0.2346	0.231	0.2368	0.2321	0.2391	0.2051	0.2253	0.2106	0.2049	0.2083	0.2106	0.1922	0.6721	0.2116	0.2026	0.2112	0.2088	0.2206	0.6608	0.6685	0.6504	0.2028
45599.99	0.5412	0.4739	0.5868	0.2342	0.2304	0.2355	0.2323	0.2408	0.2052	0.2263	0.2115	0.2054	0.2084	0.2109	0.1923	0.6716	0.211	0.203	0.212	0.2089	0.2229	0.6607	0.6689	0.6515	0.2028
46200	0.5527	0.4761	0.5928	0.2352	0.2315	0.237	0.2321	0.2386	0.2054	0.2253	0.2114	0.2053	0.2087	0.2111	0.1923	0.6723	0.2115	0.2029	0.2112	0.2095	0.2221	0.6649	0.6705	0.6543	0.2028
46799.99	0.5552	0.4785	0.596	0.2355	0.2317	0.2364	0.2324	0.2393	0.205	0.2261	0.2111	0.2099	0.2087	0.2112	0.1923	0.6762	0.2118	0.2029	0.2115	0.2095	0.2224	0.664	0.6717	0.6537	0.2031
47399.99	0.5517	0.4827	0.597	0.2348	0.2316	0.2367	0.2323	0.2393	0.2053	0.2264	0.2118	0.2054	0.2085	0.2109	0.1929	0.6763	0.2119	0.2021	0.2118	0.2092	0.2247	0.6673	0.6744	0.6557	0.2031
48000	0.5621	0.4886	0.6035	0.236	0.2323	0.2364	0.2324	0.2391	0.2057	0.2263	0.2128	0.2054	0.2092	0.2115	0.1927	0.6783	0.2117	0.2025	0.212	0.2097	0.2249	0.668	0.6763	0.6572	0.2034
48599.99	0.5633	0.4856	0.6043	0.2353	0.2323	0.2364	0.2328	0.2401	0.2057	0.2264	0.2121	0.2054	0.2089	0.2111	0.1929	0.6784	0.2112	0.2028	0.2121	0.2099	0.2252	0.6696	0.6773	0.6611	0.2037
49199.99	0.5623	0.5046	0.6072	0.2345	0.2314	0.2361	0.232	0.24	0.2057	0.2266	0.2129	0.2104	0.2089	0.2112	0.1927	0.6822	0.2112	0.2029	0.2117	0.21	0.2222	0.6723	0.6765	0.659	0.2039
49799.99	0.5691	0.4944	0.609	0.2356	0.2326	0.2369	0.2323	0.2393	0.2054	0.2266	0.2132	0.2052	0.2092	0.2113	0.1931	0.6806	0.2124	0.2034	0.2118	0.2098	0.2216	0.6731	0.6801	0.6627	0.2036
50399.99	0.5733	0.5008	0.6145	0.2356	0.2329	0.2373	0.2325	0.2389	0.2057	0.2271	0.2138	0.2109	0.2089	0.2117	0.1933	0.6811	0.2122	0.2021	0.2116	0.2101	0.2242	0.6728	0.679	0.6623	0.204
50999.99	0.5714	0.5012	0.6144	0.2347	0.232	0.2375	0.2326	0.2396	0.2055	0.2272	0.2143	0.2057	0.2091	0.2113	0.1933	0.6832	0.2124	0.2028	0.2119	0.2104	0.225	0.6738	0.681	0.6648	0.2039
51600	0.5786	0.5054	0.6185	0.2361	0.2326	0.2374	0.2324	0.2396	0.2059	0.2275	0.2141	0.2056	0.2094	0.2117	0.1932	0.6839	0.2122	0.2031	0.2118	0.2107	0.2237	0.6763	0.6836	0.6663	0.204
52199.99	0.5817	0.5109	0.6213	0.2361	0.2329	0.2379	0.2326	0.2714	0.2058	0.2269	0.2147	0.2114	0.2093	0.2118	0.1935	0.687	0.2122	0.2025	0.2119	0.2109	0.2215	0.6797	0.6868	0.669	0.2039
52799.99	0.5768	0.5107	0.6211	0.2351	0.2322	0.237	0.233	0.2403	0.2058	0.2277	0.2156	0.2054	0.2096	0.2124	0.1937	0.6866	0.2126	0.2024	0.2122	0.211	0.2228	0.6785	0.685	0.6683	0.2048
53399.99	0.5875	0.5133	0.627	0.2362	0.2331	0.2379	0.2329	0.2398	0.2061	0.2271	0.2156	0.2067	0.2099	0.2119	0.1938	0.6886	0.2124	0.2031	0.2123	0.2107	0.2239	0.6802	0.6881	0.6699	0.2044
53999.99	0.5856	0.5142	0.6274	0.2373	0.2337	0.2376	0.2321	0.2392	0.2056	0.2274	0.2171	0.2108	0.2097	0.2117	0.1941	0.6905	0.2127	0.2023	0.2122	0.2106	0.2234	0.6828	0.6897	0.6731	0.2046
54599.99	0.5841	0.5145	0.6265	0.2363	0.2328	0.2373	0.2328	0.2399	0.2061	0.2275	0.2178	0.2067	0.2103	0.2123	0.1939	0.6922	0.2127	0.2036	0.2128	0.2108	0.2228	0.6825	0.6899	0.673	0.2048
55200	0.5908	0.5206	0.6316	0.2373	0.2329	0.2381	0.233	0.2396	0.2057	0.2281	0.2186	0.2067	0.2101	0.2121	0.1942	0.6928	0.2128	0.2038	0.213	0.2109	0.2231	0.6854	0.6936	0.6751	0.205
55799.99	0.5936	0.5212	0.6335	0.2368	0.2333	0.2383	0.233	0.2398	0.2063	0.2271	0.2198	0.2071	0.2102	0.2123	0.1941	0.6958	0.2126	0.2034	0.2132	0.2109	0.2227	0.6864	0.6941	0.6789	0.2053
56399.99	0.5888	0.5224	0.6321	0.2354	0.2325	0.2371	0.2325	0.2393	0.2057	0.2284	0.2208	0.2082	0.2098	0.2121	0.1939	0.6948	0.2135	0.2035	0.2124	0.2107	0.2227	0.6844	0.6923	0.675	0.2051
57000	0.5965	0.5222	0.6367	0.2376	0.2342	0.2384	0.2328	0.239	0.2055	0.2266	0.2225	0.207	0.2098	0.2125	0.1938	0.6985	0.2131	0.2035	0.2127	0.2112	0.2228	0.6872	0.6947	0.6769	0.2048
57599.99	0.5996	0.5217	0.6385	0.2369	0.234	0.2385	0.2329	0.2387	0.2059	0.2273	0.2241	0.2073	0.2101	0.2125	0.1938	0.7006	0.2133	0.2029	0.2131	0.211	0.2231	0.6896	0.6987	0.6808	0.205
58199.99	0.5957	0.528	0.6376	0.2364	0.2334	0.2374	0.2332	0.2394	0.2058	0.2282	0.2259	0.2083	0.2107	0.2132	0.194	0.6991	0.2136	0.2028	0.2134	0.2114	0.223	0.6893	0.6982	0.6804	0.2052
58799.99	0.6034	0.5248	0.6413	0.2373	0.2339	0.2376	0.2335	0.2393	0.2061	0.2288	0.2279	0.2082	0.2106	0.2134	0.194	0.7023	0.213	0.2032	0.2132	0.2115	0.2231	0.6906	0.6996	0.683	0.2053
59399.99	0.6094	0.5293	0.645	0.2381	0.2346	0.2379	0.2339	0.2391	0.206	0.2282	0.2313	0.2085	0.2105	0.2133	0.1943	0.7022	0.2133	0.2036	0.2132	0.2113	0.2264	0.6914	0.7006	0.6822	0.2053
60000	0.6025	0.5333	0.645	0.2361	0.2327	0.2381	0.233	0.2392	0.2058	0.2286	0.2341	0.209	0.2108	0.2145	0.1948	0.7026	0.2138	0.2037	0.2139	0.2119	0.2229	0.6926	0.7024	0.6858	0.2056
60599.99	0.6078	0.5292	0.6492	0.2384	0.234	0.2387	0.2333	0.2394	0.2059	0.2286	0.2372	0.2092	0.2104	0.2139	0.1945	0.7036	0.2135	0.2037	0.2139	0.2115	0.2231	0.6913	0.7021	0.6841	0.2057
61199.99	0.6096	0.5321	0.6515	0.2378	0.2342	0.2385	0.2336	0.2389	0.2063	0.2292	0.2409	0.215	0.2109	0.215	0.1943	0.7046	0.2131	0.2036	0.2141	0.2114	0.2232	0.6926	0.7042	0.6848	0.2059
61799.99	0.6033	0.5382	0.6502	0.2368	0.2331	0.2376	0.2335	0.3444	0.206	0.2287	0.245	0.2108	0.2111	0.2153	0.1949	0.7055	0.2129	0.2032	0.2145	0.2113	0.2238	0.6936	0.7046	0.6859	0.2057
62399.99	0.616	0.5357	0.6547	0.2383	0.2349	0.2387	0.2332	0.2388	0.2061	0.2289	0.2493	0.2165	0.2111	0.2151	0.1949	0.7078	0.213	0.2032	0.2141	0.2118	0.2235	0.6945	0.7047	0.6857	0.2055
63000	0.6138	0.5401	0.6561	0.2381	0.2344	0.2384	0.2335	0.2391	0.2065	0.2289	0.2536	0.2122	0.2109	0.2163	0.1953	0.7067	0.2133	0.2038	0.2144	0.2122	0.2257	0.694	0.7052	0.6878	0.2059
63600	0.6061	0.5417	0.655	0.2377	0.2335	0.2378	0.234	0.2393	0.2061	0.2286	0.2584	0.2128	0.2114	0.2173	0.1954	0.7068	0.2133	0.2038	0.2149	0.2123	0.224	0.694	0.7047	0.6872	0.2061
64199.99	0.6171	0.5379	0.6583	0.2386	0.2342	0.2388	0.234	0.2386	0.2064	0.2287	0.264	0.2133	0.2114	0.218	0.1958	0.7086	0.2133	0.2034	0.2153	0.212	0.2246	0.6951	0.7062	0.6888	0.206
64799.99	0.6174	0.5419	0.6608	0.2385	0.2347	0.2391	0.234	0.2393	0.2065	0.2289	0.2691	0.2144	0.2115	0.2188	0.1956	0.7079	0.2133	0.2035	0.2154	0.212	0.227	0.6946	0.7071	0.6902	0.2059
65399.99	0.6064	0.5407	0.656	0.2379	0.2337	0.2386	0.2341	0.2395	0.2063	0.2294	0.2753	0.2154	0.2115	0.2191	0.1958	0.7052	0.2135	0.2032	0.2157	0.2118	0.2243	0.6949	0.7058	0.6868	0.2061
65999.99	0.618	0.5399	0.6621	0.2384	0.2346	0.2387	0.234	0.2391	0.2062	0.2295	0.2827	0.223	0.2116	0.2206	0.1964	0.706	0.214	0.203	0.216	0.212	0.2235	0.6975	0.7083	0.6893	0.2063
66600	0.6169	0.5433	0.6626	0.2385	0.2343	0.2387	0.2339	0.2387	0.206	0.2294	0.2909	0.218	0.2115	0.2211	0.1964	0.7062	0.2135	0.2035	0.2168	0.2123	0.2269	0.6957	0.7064	0.687	0.2063
67199.99	0.611	0.5419	0.6619	0.2385	0.2339	0.2388	0.2342	0.2394	0.2061	0.2296	0.2999	0.2196	0.2115	0.223	0.1968	0.7078	0.2138	0.2035	0.2168	0.212	0.2241	0.6954	0.7069	0.6862	0.2065
67799.99	0.6216	0.5464	0.6659	0.2389	0.2343	0.2395	0.2338	0.2931	0.207	0.2296	0.3101	0.2207	0.2117	0.2224	0.1978	0.7094	0.2136	0.204	0.2174	0.2126	0.2243	0.6971	0.7067	0.6897	0.2065
68399.99	0.6223	0.5452	0.6678	0.2388	0.235	0.2393	0.2338	0.2393	0.2065	0.2302	0.3197	0.2237	0.2114	0.2219	0.1977	0.7101	0.2137	0.2041	0.2184	0.2126	0.2243	0.6988	0.7112	0.692	0.2064
68999.99	0.6134	0.5436	0.6659	0.238	0.234	0.2384	0.2342	0.2389	0.2066	0.2306	0.3287	0.2313	0.2122	0.2202	0.1984	0.7083	0.2135	0.2041	0.2185	0.2118	0.2245	0.6976	0.7101	0.6909	0.2064
69599.99	0.6246	0.5462	0.6694	0.2389	0.2352	0.2396	0.2343	0.2382	0.2064	0.2302	0.3394	0.2271	0.2116	0.2176	0.1989	0.7104	0.2147	0.2041	0.219	0.212	0.2275	0.6985	0.711	0.6917	0.2064
70199.99	0.6273	0.552	0.6703	0.2385	0.235	0.2393	0.2337	0.2396	0.2068	0.2308	0.3491	0.23	0.2114	0.2155	0.1995	0.7101	0.2142	0.204	0.22	0.2123	0.227	0.6981	0.7112	0.6929	0.2067
70799.99	0.616	0.5516	0.6692	0.2377	0.2338	0.2388	0.2341	0.2389	0.207	0.2305	0.3559	0.2324	0.2116	0.2143	0.2005	0.7093	0.2143	0.2043	0.2206	0.2123	0.2245	0.6977	0.7112	0.6924	0.2069
71399.99	0.6265	0.5516	0.6722	0.2389	0.2353	0.24	0.2343	0.2388	0.2069	0.2308	0.3601	0.2415	0.2119	0.2143	0.2012	0.7121	0.2144	0.204	0.2215	0.2121	0.2245	0.6989	0.7127	0.694	0.2069
71999.99	0.6276	0.55	0.673	0.2391	0.235	0.2395	0.2348	0.2385	0.2071	0.2304	0.365	0.2388	0.2119	0.2137	0.2019	0.7103	0.2142	0.2043	0.2228	0.2123	0.2277	0.6968	0.7103	0.691	0.2068
72599.99	0.6187	0.5577	0.6719	0.2381	0.2341	0.239	0.2339	0.2395	0.2067	0.2308	0.368	0.241	0.212	0.214	0.2028	0.7108	0.2138	0.2042	0.2237	0.2124	0.2241	0.698	0.7103	0.6922	0.2068
73200	0.63	0.5521	0.6752	0.2394	0.2356	0.2394	0.234	0.2381	0.207	0.2305	0.3724	0.2445	0.212	0.2135	0.2043	0.7122	0.2141	0.2041	0.2251	0.2121	0.2242	0.6989	0.7126	0.6932	0.2065
73799.99	0.6271	0.5507	0.6731	0.2394	0.2353	0.2397	0.2348	0.2385	0.2069	0.2306	0.3768	0.253	0.2123	0.2139	0.2052	0.709	0.2148	0.2043	0.2267	0.212	0.2245	0.6959	0.7107	0.6918	0.2067
74400	0.6209	0.5505	0.6737	0.2382	0.2342	0.2384	0.2338	0.2396	0.2068	0.2312	0.3804	0.2508	0.2122	0.2137	0.2076	0.7088	0.2144	0.2044	0.2282	0.2121	0.2243	0.697	0.7094	0.6897	0.2066
74999.99	0.632	0.5552	0.6778	0.2394	0.2354	0.24	0.2347	0.2392	0.2069	0.2322	0.3857	0.256	0.2122	0.2133	0.2084	0.7113	0.2147	0.204	0.2295	0.2126	0.2255	0.698	0.7125	0.6939	0.207
75599.99	0.6315	0.5548	0.6778	0.2397	0.2351	0.2397	0.2341	0.2387	0.2071	0.2325	0.3892	0.2574	0.2121	0.2142	0.21	0.7098	0.2148	0.2042	0.231	0.2122	0.228	0.6982	0.7124	0.6922	0.207
76199.99	0.6239	0.5544	0.6772	0.2387	0.2343	0.2388	0.2342	0.2388	0.2073	0.2331	0.3927	0.2624	0.2125	0.2139	0.2118	0.7104	0.2149	0.2041	0.2331	0.2131	0.2249	0.6978	0.7128	0.6932	0.2071
76799.99	0.6329	0.5569	0.68	0.2388	0.2355	0.2398	0.2343	0.2393	0.2069	0.2333	0.399	0.2663	0.2126	0.2134	0.2142	0.712	0.215	0.2044	0.2358	0.2123	0.225	0.6997	0.7133	0.6952	0.2069
77399.99	0.6347	0.5591	0.6805	0.2401	0.2353	0.2397	0.2343	0.2389	0.2068	0.2342	0.4033	0.2717	0.2132	0.2136	0.2166	0.7119	0.2151	0.2047	0.2375	0.2123	0.2248	0.6993	0.7142	0.6944	0.2069
77999.99	0.6261	0.5547	0.6794	0.2389	0.2348	0.2389	0.2345	0.2394	0.2071	0.2348	0.4071	0.2781	0.2128	0.2139	0.2197	0.7116	0.215	0.2043	0.2404	0.2125	0.2282	0.699	0.7145	0.6927	0.2073
78599.99	0.6366	0.5593	0.6828	0.2399	0.2359	0.2394	0.235	0.2387	0.2072	0.2362	0.41	0.2838	0.2129	0.2134	0.2221	0.713	0.2149	0.2045	0.2428	0.2127	0.2257	0.6998	0.7146	0.6952	0.2071
79199.99	0.6359	0.5603	0.6832	0.2401	0.2359	0.2398	0.2344	0.239	0.2074	0.2361	0.4132	0.2894	0.2132	0.2134	0.2248	0.7126	0.2146	0.2044	0.2456	0.2125	0.2286	0.6991	0.7135	0.6931	0.2071
79799.99	0.6285	0.5591	0.6816	0.2389	0.2353	0.2389	0.2345	0.2393	0.2073	0.2377	0.4167	0.2953	0.2128	0.2137	0.2267	0.7116	0.2153	0.2046	0.2483	0.2127	0.2287	0.6987	0.7143	0.6956	0.2075
80399.99	0.6369	0.5605	0.6829	0.2404	0.2363	0.2401	0.2348	0.2395	0.2075	0.2382	0.4189	0.3031	0.2132	0.2139	0.2269	0.7128	0.2155	0.2047	0.2581	0.2127	0.2287	0.6994	0.7148	0.6958	0.2076
80999.99	0.6388	0.5632	0.6858	0.2403	0.2361	0.2401	0.2346	0.3005	0.2075	0.2395	0.4209	0.3076	0.2131	0.2133	0.2165	0.7124	0.2146	0.2048	0.2535	0.2123	0.226	0.6998	0.7152	0.6952	0.2075
81599.99	0.6301	0.5639	0.6843	0.2392	0.2352	0.2391	0.2344	0.2389	0.2078	0.2403	0.4228	0.3129	0.2134	0.2138	0.2059	0.7139	0.2152	0.2045	0.257	0.2132	0.226	0.6996	0.7149	0.6942	0.2077
82199.99	0.64	0.5643	0.6866	0.2401	0.2363	0.2402	0.2348	0.2382	0.2074	0.2418	0.426	0.32	0.2136	0.2142	0.2011	0.7134	0.2152	0.2049	0.2602	0.2131	0.2254	0.6988	0.7161	0.6962	0.2077
82799.99	0.6403	0.5675	0.6873	0.24	0.2354	0.2399	0.2349	0.2385	0.2076	0.2436	0.4284	0.3251	0.2129	0.2139	0.1997	0.7121	0.2148	0.2045	0.265	0.2128	0.2258	0.6989	0.7156	0.696	0.2075
83400	0.6307	0.5633	0.686	0.2394	0.2351	0.2392	0.2348	0.2394	0.208	0.2448	0.4306	0.3295	0.2132	0.2138	0.1997	0.713	0.2155	0.2044	0.2653	0.2131	0.2268	0.6993	0.7157	0.6969	0.2079
84000	0.6413	0.5689	0.6884	0.2409	0.2359	0.24	0.235	0.2389	0.2083	0.2481	0.4325	0.3344	0.2133	0.2147	0.1996	0.7124	0.2154	0.2045	0.284	0.2133	0.2262	0.6974	0.7159	0.6956	0.2076
84600	0.6417	0.5683	0.6889	0.2406	0.2365	0.2396	0.235	0.2389	0.2079	0.2499	0.435	0.3387	0.2135	0.2152	0.2	0.7135	0.2154	0.2046	0.2732	0.2129	0.2261	0.6993	0.717	0.6975	0.2079
85199.99	0.6299	0.5647	0.6858	0.2402	0.2356	0.2392	0.2349	0.2393	0.2076	0.251	0.4364	0.3413	0.2139	0.2142	0.1996	0.7112	0.2161	0.2048	0.2759	0.2131	0.2292	0.6986	0.7156	0.6961	0.208
85799.99	0.6387	0.5678	0.688	0.2409	0.2368	0.2406	0.2355	0.3077	0.2081	0.2528	0.4396	0.3458	0.2138	0.2149	0.1992	0.712	0.2159	0.2048	0.2895	0.2134	0.2264	0.6978	0.7146	0.695	0.208
86400	0.6424	0.5708	0.6904	0.2412	0.2368	0.2403	0.2348	0.2399	0.2082	0.2556	0.4409	0.35	0.2138	0.2144	0.1998	0.7117	0.2161	0.2048	0.2937	0.2133	0.2259	0.6981	0.7165	0.6971	0.2087
