# Supplementary material for: Feature-Based Growth Curve Classification Enables Efficient Phage Discrimination
Source: Viruses. 2026 Jan 9;18(1):92. doi: 10.3390/v18010092 (PMC12846622; doi:10.3390/v18010092)
Supplement: Supplementary file 1 [file viruses-18-00092-s001.zip › TableS7_growth curve from sewage.csv]

genome_based_species	S2	excluded	S3	S2	S2	S3	S3	S1	S3	S2	S1	S1	S3	S1	S3	excluded	S2	S1	S1	S2	excluded	S1	S1	S1
time	1	2	3	4	5	6	7	8	9	10	11	12	13	14	15	16	17	18	19	20	21	22	23	24	no_phage	blank
0	0.1715	0.1840	0.1773	0.178	0.1864	0.1717	0.1791	0.1792	0.1722	0.1674	0.1775	0.1768	0.184	0.1769	0.1789	0.1784	0.1807	0.166	0.1757	0.174	0.1869	0.1918	0.1831	0.1849	0.1799	0.1774
600	0.2008	0.1938	0.2003	0.2049	0.2021	0.1909	0.1991	0.1962	0.2039	0.1937	0.1962	0.1942	0.1989	0.1936	0.194	0.1905	0.2081	0.191	0.1963	0.1981	0.2047	0.2085	0.1952	0.1997	0.1975	0.1946
1200	0.2029	0.1987	0.2057	0.2098	0.207	0.1932	0.2011	0.2151	0.2067	0.1982	0.2008	0.1993	0.2008	0.1952	0.1962	0.2048	0.2113	0.1928	0.1978	0.2006	0.2106	0.2113	0.2072	0.2088	0.2045	0.1939
1800	0.2097	0.2008	0.2074	0.2136	0.2133	0.1991	0.2062	0.2202	0.2137	0.2014	0.2036	0.2014	0.2061	0.2006	0.202	0.2129	0.2167	0.1984	0.2033	0.2061	0.2168	0.2178	0.2154	0.2165	0.2123	0.1958
2400	0.2151	0.2103	0.2163	0.2227	0.2217	0.2079	0.216	0.2357	0.2177	0.2103	0.2117	0.2097	0.2147	0.2091	0.2098	0.2285	0.2215	0.2058	0.2113	0.2149	0.2257	0.2261	0.2339	0.2321	0.2184	0.1948
3000	0.229	0.2206	0.227	0.2326	0.2313	0.2181	0.2258	0.2285	0.2328	0.2204	0.2179	0.2196	0.2243	0.2124	0.2192	0.2251	0.2356	0.2165	0.2221	0.2252	0.2363	0.2305	0.2158	0.2304	0.2336	0.1988
3600	0.2438	0.2348	0.2424	0.2473	0.2444	0.2323	0.2393	0.2415	0.248	0.2347	0.2245	0.2336	0.2379	0.2197	0.2331	0.2355	0.2503	0.2312	0.2364	0.2398	0.2505	0.2372	0.2213	0.2443	0.2459	0.2006
4200	0.2565	0.2506	0.2564	0.2627	0.2598	0.2466	0.2545	0.2673	0.2588	0.2504	0.2336	0.2486	0.2525	0.2275	0.2473	0.2628	0.2612	0.2451	0.2511	0.2545	0.2655	0.2452	0.2402	0.2621	0.2615	0.1987
4800	0.2769	0.2679	0.275	0.2804	0.2761	0.264	0.2719	0.2741	0.281	0.2676	0.241	0.2657	0.2698	0.2331	0.2639	0.2642	0.2842	0.2639	0.269	0.2723	0.2830	0.2498	0.2292	0.2768	0.28	0.2029
5400	0.3023	0.2919	0.2983	0.304	0.2985	0.2873	0.2948	0.2976	0.3053	0.2898	0.2472	0.2882	0.2913	0.2385	0.286	0.2873	0.3078	0.2865	0.2907	0.2945	0.3064	0.2547	0.2326	0.3007	0.303	0.2039
6000	0.3306	0.3253	0.3312	0.3374	0.3307	0.3192	0.3263	0.3312	0.3344	0.3234	0.2509	0.3199	0.324	0.2424	0.318	0.3284	0.3368	0.3191	0.3237	0.3282	0.3398	0.2593	0.2409	0.3339	0.337	0.2018
6600	0.3552	0.3466	0.3526	0.3581	0.351	0.3388	0.3466	0.3488	0.3597	0.3443	0.252	0.3421	0.3457	0.243	0.3389	0.3402	0.3596	0.3413	0.3439	0.3495	0.3601	0.2608	0.2356	0.3531	0.3557	0.2058
7200	0.3763	0.3676	0.3739	0.3807	0.3739	0.3612	0.3696	0.3717	0.3806	0.3659	0.2493	0.3644	0.3675	0.2401	0.361	0.3638	0.3802	0.3614	0.3661	0.3714	0.3818	0.2576	0.2322	0.3769	0.3753	0.2065
7800	0.3943	0.3931	0.3975	0.4068	0.4013	0.3902	0.3981	0.403	0.3969	0.3885	0.242	0.391	0.396	0.228	0.3908	0.3956	0.3991	0.3835	0.3937	0.3971	0.4083	0.2445	0.2244	0.4048	0.4009	0.2038
8400	0.4196	0.4154	0.4223	0.433	0.4248	0.4148	0.424	0.427	0.4249	0.4114	0.2296	0.4161	0.4201	0.2146	0.4144	0.4181	0.4249	0.4061	0.4165	0.4213	0.4323	0.2336	0.213	0.4292	0.423	0.208
9000	0.4433	0.4369	0.4429	0.4582	0.4533	0.4445	0.4542	0.4632	0.4454	0.4285	0.2157	0.4395	0.4458	0.2046	0.4438	0.4472	0.4459	0.4243	0.439	0.4424	0.4564	0.2244	0.2028	0.4574	0.4453	0.2086
9600	0.4814	0.4801	0.4852	0.4995	0.4956	0.4883	0.4978	0.5042	0.4844	0.4738	0.2031	0.484	0.4905	0.1956	0.49	0.4927	0.476	0.4684	0.4839	0.4869	0.4981	0.2154	0.1993	0.5008	0.4869	0.2058
10200	0.5032	0.5002	0.5052	0.5207	0.5181	0.5116	0.5201	0.5268	0.5078	0.4943	0.1945	0.5087	0.5149	0.1905	0.5124	0.5144	0.4962	0.4904	0.5061	0.5081	0.5205	0.2116	0.1963	0.5252	0.5107	0.21
10800	0.5168	0.5122	0.5193	0.5333	0.5295	0.5226	0.5337	0.5406	0.5213	0.5084	0.1925	0.5198	0.5277	0.1885	0.5287	0.5292	0.5098	0.5036	0.5198	0.5219	0.5343	0.2111	0.1956	0.5371	0.5239	0.2102
11400	0.5225	0.5233	0.5296	0.5447	0.5408	0.5343	0.5462	0.5541	0.5271	0.5201	0.1923	0.5305	0.5395	0.1887	0.5418	0.5419	0.5164	0.5138	0.5317	0.5355	0.5483	0.2114	0.1967	0.5497	0.5329	0.2074
12000	0.5369	0.5316	0.5395	0.5543	0.5511	0.5451	0.557	0.5635	0.5433	0.5294	0.1922	0.5396	0.5499	0.1885	0.5524	0.5520	0.5299	0.5235	0.5419	0.5468	0.5569	0.2111	0.1956	0.561	0.5426	0.2111
12600	0.5448	0.5361	0.5459	0.5606	0.5575	0.5519	0.5649	0.5723	0.5508	0.535	0.1917	0.5467	0.5551	0.1883	0.5611	0.5598	0.5348	0.5299	0.5485	0.552	0.5629	0.2113	0.1955	0.5666	0.5484	0.2113
13200	0.549	0.5460	0.5554	0.5704	0.5658	0.562	0.5727	0.5816	0.5531	0.5469	0.191	0.5564	0.5646	0.1884	0.5706	0.5702	0.5335	0.5395	0.5574	0.5612	0.5729	0.2111	0.1963	0.5768	0.5598	0.2086
13800	0.5613	0.5531	0.5633	0.578	0.5739	0.5698	0.5816	0.5901	0.5675	0.5536	0.1912	0.5646	0.5731	0.1883	0.5793	0.5786	0.52	0.5479	0.5642	0.5693	0.5808	0.2112	0.1954	0.5851	0.5658	0.2123
14400	0.5669	0.5584	0.5697	0.5835	0.5805	0.5761	0.5881	0.5971	0.5738	0.5602	0.1913	0.5719	0.5796	0.1884	0.5858	0.5866	0.4879	0.5535	0.5727	0.5736	0.5860	0.2112	0.1957	0.5901	0.571	0.2127
15000	0.5715	0.5647	0.578	0.5907	0.5864	0.5828	0.596	0.6027	0.5771	0.5698	0.1915	0.5768	0.5872	0.1884	0.5935	0.5935	0.4584	0.5599	0.5785	0.5822	0.5948	0.2122	0.1973	0.5972	0.5791	0.2099
15600	0.5841	0.5717	0.586	0.5994	0.5949	0.5909	0.605	0.6111	0.5905	0.5766	0.1914	0.5864	0.5959	0.1881	0.6021	0.6018	0.4502	0.5677	0.5871	0.5907	0.6021	0.2121	0.196	0.606	0.5887	0.2136
16200	0.5875	0.5751	0.5886	0.6021	0.5992	0.5946	0.6078	0.6145	0.5938	0.5789	0.1917	0.5878	0.5991	0.1884	0.6061	0.6050	0.4372	0.5717	0.5911	0.5926	0.6080	0.2126	0.1967	0.6096	0.59	0.2142
16800	0.5873	0.5788	0.5941	0.6075	0.6033	0.599	0.613	0.6196	0.5937	0.5842	0.1923	0.5914	0.6045	0.189	0.6093	0.6105	0.4187	0.5753	0.5956	0.5964	0.6116	0.2138	0.198	0.6138	0.5952	0.2108
17400	0.5987	0.5775	0.5986	0.6138	0.6096	0.6037	0.6196	0.6243	0.6049	0.5898	0.1928	0.5968	0.6097	0.1893	0.6135	0.6160	0.4078	0.5826	0.6013	0.6019	0.6179	0.214	0.1981	0.6203	0.599	0.2143
18000	0.6057	0.5719	0.605	0.62	0.6154	0.6117	0.6263	0.6302	0.6112	0.5965	0.1932	0.6014	0.6175	0.1896	0.6202	0.6222	0.3902	0.5876	0.6074	0.6093	0.6245	0.2148	0.199	0.6255	0.6077	0.2149
18600	0.6057	0.5591	0.6106	0.6236	0.619	0.6146	0.6291	0.633	0.6118	0.6004	0.1937	0.6029	0.6212	0.191	0.6229	0.6256	0.3741	0.5898	0.6087	0.613	0.6288	0.216	0.2006	0.63	0.6121	0.2115
19200	0.6124	0.5426	0.6134	0.6278	0.6226	0.6175	0.6332	0.637	0.6203	0.604	0.1946	0.6052	0.6244	0.1916	0.626	0.6288	0.3727	0.5931	0.6125	0.6157	0.6335	0.2172	0.2018	0.6327	0.6158	0.2154
19800	0.6167	0.5292	0.6183	0.6307	0.627	0.622	0.637	0.6402	0.624	0.608	0.196	0.6073	0.6286	0.1933	0.6289	0.6335	0.369	0.5965	0.6162	0.618	0.6375	0.2189	0.2042	0.637	0.619	0.2159
20400	0.6155	0.5182	0.6222	0.6345	0.6301	0.6258	0.6402	0.6432	0.6225	0.6116	0.198	0.6075	0.6315	0.1953	0.6317	0.6370	0.3606	0.5972	0.6187	0.6208	0.6423	0.2217	0.2071	0.6394	0.6231	0.2127
21000	0.6235	0.5092	0.6267	0.6386	0.6343	0.6305	0.6456	0.6466	0.6329	0.6153	0.2001	0.6082	0.6368	0.1981	0.6361	0.6426	0.3641	0.6008	0.6201	0.6253	0.6465	0.2245	0.2103	0.6437	0.6287	0.2166
21600	0.6261	0.5025	0.6295	0.6403	0.6367	0.6326	0.6479	0.648	0.6355	0.6156	0.2031	0.6061	0.6381	0.2016	0.6374	0.6440	0.3621	0.6003	0.6214	0.6243	0.6493	0.2278	0.2148	0.6442	0.6295	0.2169
22200	0.6222	0.4953	0.6332	0.6436	0.6381	0.6351	0.6511	0.6508	0.6325	0.6187	0.207	0.6034	0.6414	0.2058	0.6398	0.6469	0.3549	0.5996	0.6227	0.6259	0.6541	0.2325	0.2212	0.647	0.634	0.2135
22800	0.6296	0.4867	0.6361	0.646	0.6415	0.6381	0.6528	0.6518	0.6406	0.6192	0.2118	0.5999	0.6438	0.2114	0.6434	0.6505	0.3594	0.5993	0.6203	0.6264	0.6567	0.2381	0.2273	0.6484	0.6371	0.2172
23400	0.6315	0.4769	0.6404	0.649	0.6436	0.641	0.6564	0.6547	0.6442	0.6233	0.2178	0.597	0.6485	0.2186	0.6449	0.6548	0.3574	0.5995	0.6234	0.6292	0.6610	0.2456	0.2366	0.6517	0.6426	0.2175
24000	0.6267	0.4607	0.6429	0.651	0.6451	0.6434	0.6591	0.6562	0.6419	0.6248	0.2256	0.5908	0.6506	0.2275	0.6469	0.6574	0.3524	0.5973	0.6226	0.6276	0.6652	0.2551	0.2505	0.6532	0.6442	0.2142
24600	0.6332	0.4346	0.646	0.6535	0.6471	0.6474	0.6621	0.6578	0.6516	0.624	0.2359	0.5852	0.6537	0.2395	0.6501	0.6610	0.3569	0.5941	0.6205	0.6282	0.6673	0.2671	0.2666	0.6565	0.6482	0.2179
25200	0.6308	0.4091	0.6463	0.6536	0.6464	0.648	0.662	0.6555	0.6511	0.6237	0.25	0.5768	0.6555	0.2565	0.6489	0.6614	0.357	0.5905	0.6177	0.6238	0.6692	0.284	0.2808	0.6551	0.6486	0.218
25800	0.6234	0.3936	0.6498	0.6557	0.6468	0.6507	0.6645	0.6566	0.6479	0.6245	0.2622	0.57	0.6585	0.2678	0.6494	0.6637	0.3525	0.5859	0.6156	0.6219	0.6723	0.2971	0.2965	0.6566	0.6515	0.2152
26400	0.6287	0.3846	0.6512	0.6566	0.6471	0.652	0.6662	0.6568	0.6553	0.6206	0.2754	0.56	0.6594	0.283	0.6497	0.6660	0.3587	0.5804	0.6119	0.6189	0.6757	0.3121	0.3148	0.658	0.6533	0.2185
27000	0.6264	0.3774	0.6528	0.6563	0.6466	0.6541	0.6684	0.6569	0.6567	0.6196	0.2931	0.5484	0.6614	0.3014	0.6469	0.6675	0.3613	0.5723	0.6078	0.6148	0.6780	0.332	0.3389	0.6585	0.6565	0.2186
27600	0.618	0.3727	0.6558	0.6583	0.6474	0.6575	0.6707	0.6583	0.6522	0.6195	0.3154	0.5363	0.6647	0.3262	0.645	0.6707	0.358	0.5657	0.603	0.6104	0.6808	0.3561	0.3702	0.6599	0.6592	0.2154
28200	0.6186	0.3684	0.6562	0.6576	0.6465	0.6582	0.6715	0.6571	0.6585	0.6145	0.344	0.5204	0.6647	0.3564	0.6412	0.6713	0.3662	0.5552	0.5964	0.6024	0.6826	0.388	0.4061	0.6604	0.6603	0.2191
28800	0.6133	0.3658	0.659	0.6574	0.6471	0.662	0.6735	0.6579	0.6586	0.61	0.3785	0.504	0.6678	0.3929	0.6395	0.6749	0.3703	0.5444	0.59	0.5964	0.6857	0.4246	0.4444	0.6614	0.6624	0.2191
29400	0.6021	0.3635	0.6607	0.6567	0.6461	0.6638	0.6751	0.6568	0.6534	0.6067	0.4168	0.4855	0.6694	0.4329	0.636	0.6776	0.3691	0.53	0.5836	0.5867	0.6872	0.4635	0.4776	0.6617	0.6655	0.216
30000	0.6021	0.3604	0.6621	0.6554	0.6431	0.6642	0.6769	0.6547	0.6563	0.6002	0.4558	0.4646	0.6711	0.4728	0.6316	0.6788	0.3804	0.5152	0.5731	0.5754	0.6889	0.4994	0.5222	0.6626	0.6681	0.2197
30600	0.5958	0.3588	0.6641	0.6541	0.6427	0.6672	0.6786	0.6545	0.6566	0.5937	0.4988	0.4444	0.6725	0.5185	0.6293	0.6815	0.3883	0.4964	0.5629	0.5644	0.6920	0.5437	0.5465	0.6644	0.6689	0.2197
31200	0.5807	0.3572	0.6643	0.6515	0.6394	0.6667	0.6783	0.6507	0.6481	0.5862	0.533	0.4231	0.6727	0.5455	0.6227	0.6813	0.393	0.4769	0.5482	0.5509	0.6922	0.5686	0.5631	0.6627	0.6696	0.2163
31800	0.5774	0.3549	0.6654	0.6495	0.6363	0.6697	0.6818	0.6486	0.6527	0.5778	0.5539	0.4051	0.6746	0.5662	0.6194	0.6836	0.4123	0.4562	0.5378	0.5385	0.6959	0.5867	0.5711	0.6634	0.6727	0.2199
32400	0.5695	0.3542	0.668	0.6461	0.6337	0.67	0.682	0.6463	0.6519	0.568	0.5689	0.3911	0.6766	0.5764	0.6145	0.6847	0.4233	0.4355	0.5242	0.5258	0.6971	0.5947	0.5776	0.663	0.675	0.22
33000	0.5499	0.3534	0.6698	0.6442	0.6312	0.6718	0.6844	0.6451	0.6439	0.5605	0.574	0.3794	0.679	0.5848	0.6097	0.6895	0.428	0.4158	0.5088	0.5098	0.6999	0.6021	0.5841	0.6636	0.6767	0.2169
33600	0.5448	0.3526	0.6706	0.6397	0.6253	0.6729	0.6848	0.6408	0.6483	0.5466	0.5819	0.3705	0.6778	0.5912	0.6024	0.6895	0.4426	0.4011	0.4919	0.4918	0.7009	0.6086	0.591	0.6626	0.6785	0.2201
34200	0.5313	0.3519	0.6711	0.6368	0.62	0.672	0.6858	0.6354	0.6453	0.5363	0.5876	0.3664	0.679	0.5977	0.5967	0.6892	0.4518	0.3872	0.4707	0.4725	0.7024	0.6143	0.597	0.6603	0.6809	0.2206
34800	0.507	0.3517	0.6735	0.6332	0.6156	0.6731	0.6871	0.631	0.6356	0.5243	0.5939	0.3633	0.6804	0.6029	0.5921	0.6953	0.4554	0.3749	0.4496	0.4528	0.7050	0.62	0.6022	0.6575	0.6809	0.2175
35400	0.4998	0.3519	0.6746	0.6286	0.6079	0.6738	0.6905	0.626	0.6387	0.5093	0.6004	0.3617	0.6799	0.6084	0.5872	0.6978	0.4679	0.3662	0.4309	0.4333	0.7075	0.626	0.6064	0.656	0.6849	0.2209
36000	0.4786	0.3501	0.676	0.6247	0.6005	0.6785	0.6946	0.6204	0.6332	0.4912	0.6062	0.3598	0.6815	0.6118	0.581	0.7012	0.4738	0.3609	0.4141	0.4162	0.7120	0.6318	0.6106	0.6553	0.686	0.2213
36600	0.4512	0.3501	0.677	0.6198	0.5909	0.6796	0.6928	0.6139	0.6245	0.4711	0.6105	0.3584	0.6839	0.6156	0.5742	0.7018	0.4737	0.3567	0.3997	0.4015	0.7166	0.6346	0.6146	0.6513	0.687	0.2174
37200	0.441	0.3499	0.6828	0.6165	0.582	0.6791	0.6936	0.6066	0.6262	0.4518	0.6149	0.3577	0.6855	0.62	0.567	0.7031	0.4854	0.3567	0.3872	0.3905	0.7184	0.6395	0.6192	0.6484	0.6944	0.221
37800	0.4245	0.3514	0.6857	0.6106	0.5724	0.6807	0.6936	0.597	0.6205	0.4327	0.6198	0.356	0.6845	0.6235	0.5599	0.7053	0.4907	0.3546	0.3755	0.3801	0.7202	0.6435	0.6218	0.6452	0.6981	0.221
38400	0.4035	0.3526	0.6842	0.6007	0.5608	0.6778	0.6932	0.5835	0.6099	0.4167	0.6242	0.3557	0.6825	0.6278	0.552	0.7039	0.492	0.3535	0.3674	0.3734	0.7196	0.6484	0.6262	0.6374	0.6966	0.2186
39000	0.3992	0.3541	0.6863	0.591	0.5505	0.6791	0.6919	0.5759	0.6122	0.4022	0.6274	0.3544	0.6815	0.6304	0.5435	0.7071	0.5005	0.3538	0.3642	0.37	0.7240	0.6513	0.63	0.6353	0.7	0.2214
39600	0.3885	0.3544	0.6849	0.5799	0.5346	0.6746	0.6925	0.566	0.6087	0.3898	0.6317	0.3539	0.6806	0.6346	0.5359	0.7079	0.5063	0.3519	0.3623	0.3686	0.7220	0.6542	0.6327	0.632	0.7025	0.2218
40200	0.3695	0.3573	0.6855	0.5704	0.5203	0.6747	0.6906	0.5587	0.5954	0.379	0.634	0.3534	0.6792	0.6367	0.5277	0.7091	0.5051	0.3493	0.3599	0.3666	0.7253	0.6573	0.6354	0.6247	0.7007	0.2181
40800	0.371	0.3608	0.6859	0.5612	0.5065	0.6752	0.6893	0.5501	0.6005	0.368	0.6364	0.3523	0.678	0.6397	0.5197	0.7110	0.5154	0.3497	0.3593	0.3655	0.7262	0.6602	0.6385	0.6181	0.7049	0.2214
41400	0.3684	0.3624	0.6872	0.5512	0.4942	0.6741	0.6904	0.5438	0.5977	0.3614	0.6403	0.3515	0.6781	0.6435	0.5114	0.7115	0.5199	0.3491	0.3576	0.3641	0.7271	0.6631	0.6406	0.6085	0.7085	0.2217
42000	0.3584	0.3663	0.6865	0.5414	0.4815	0.6727	0.6879	0.5355	0.5806	0.3584	0.6434	0.3514	0.6764	0.6462	0.5025	0.7126	0.5206	0.3473	0.3563	0.3649	0.7289	0.6655	0.6418	0.598	0.7058	0.2187
42600	0.3655	0.3716	0.6844	0.5304	0.4692	0.6682	0.6863	0.5276	0.5802	0.3559	0.6462	0.3509	0.673	0.6486	0.4941	0.7129	0.5289	0.3488	0.3555	0.3641	0.7304	0.6687	0.6447	0.5877	0.7092	0.2219
43200	0.3646	0.3767	0.6848	0.5191	0.4568	0.6675	0.6833	0.5168	0.5689	0.3536	0.6474	0.3523	0.6716	0.6508	0.4868	0.7139	0.5324	0.348	0.3556	0.3636	0.7328	0.6693	0.6455	0.5789	0.7094	0.222
43800	0.3554	0.3844	0.6852	0.5074	0.4444	0.6686	0.6817	0.5083	0.5514	0.3547	0.6497	0.3522	0.6695	0.6519	0.4777	0.7165	0.5308	0.3462	0.3543	0.3631	0.7358	0.6719	0.6463	0.5724	0.7087	0.2188
44400	0.3621	0.3930	0.6836	0.4954	0.4325	0.6644	0.6809	0.4983	0.5516	0.3527	0.6525	0.353	0.668	0.6549	0.4685	0.7159	0.5391	0.3476	0.3535	0.3628	0.7341	0.6746	0.6473	0.5665	0.7132	0.222
45000	0.3619	0.4038	0.682	0.483	0.4203	0.6631	0.677	0.487	0.5439	0.3521	0.6547	0.3531	0.6633	0.6575	0.4595	0.7164	0.5438	0.3478	0.3529	0.3615	0.7368	0.677	0.6469	0.5575	0.7129	0.2226
45600	0.3534	0.4122	0.6804	0.471	0.4086	0.6631	0.6754	0.4768	0.5301	0.3525	0.6588	0.3541	0.6624	0.6613	0.4518	0.7164	0.5428	0.3469	0.3529	0.3613	0.7366	0.6794	0.6488	0.5526	0.7113	0.2192
46200	0.3608	0.4202	0.6791	0.4589	0.3974	0.6591	0.6717	0.4657	0.5338	0.3519	0.6608	0.3518	0.659	0.6622	0.4451	0.7168	0.5512	0.3465	0.3526	0.361	0.7355	0.6828	0.6485	0.5466	0.7147	0.2225
46800	0.3607	0.4285	0.6774	0.4465	0.3844	0.658	0.6677	0.4538	0.5281	0.353	0.6619	0.3518	0.6562	0.6648	0.441	0.7191	0.5555	0.3459	0.3526	0.3598	0.7415	0.6834	0.6477	0.5405	0.7163	0.2224
47400	0.3509	0.4367	0.6749	0.4359	0.3729	0.6559	0.6656	0.4437	0.5134	0.354	0.6654	0.3525	0.6541	0.6688	0.4358	0.7183	0.5567	0.3464	0.3529	0.3596	0.7407	0.6859	0.65	0.5351	0.7139	0.2193
48000	0.3603	0.4431	0.6733	0.4244	0.3629	0.6538	0.6614	0.432	0.5154	0.3529	0.6665	0.3518	0.6506	0.6702	0.4322	0.7226	0.5624	0.3473	0.352	0.3607	0.7439	0.6887	0.6503	0.5256	0.7179	0.2225
48600	0.3599	0.4494	0.671	0.4141	0.3591	0.6507	0.6576	0.4217	0.5084	0.3518	0.6732	0.3514	0.6468	0.6737	0.4277	0.7189	0.5657	0.3466	0.3518	0.3592	0.7421	0.6931	0.649	0.5189	0.7204	0.2228
49200	0.3509	0.4556	0.6676	0.4038	0.3575	0.6496	0.6531	0.4114	0.4942	0.3527	0.6775	0.3516	0.6432	0.6748	0.4236	0.7239	0.5646	0.3454	0.3515	0.3589	0.7454	0.6979	0.6492	0.511	0.7165	0.2195
49800	0.3583	0.4588	0.6642	0.3937	0.3558	0.6449	0.6487	0.4005	0.4938	0.3506	0.6818	0.3519	0.639	0.6816	0.4208	0.7203	0.5708	0.3471	0.351	0.3585	0.7435	0.7024	0.6493	0.5018	0.7213	0.2225
50400	0.3568	0.4657	0.6606	0.3818	0.3548	0.6417	0.644	0.3911	0.487	0.3505	0.6827	0.3518	0.6347	0.6871	0.4179	0.7208	0.5748	0.3457	0.3512	0.3585	0.7438	0.7035	0.6482	0.4949	0.7221	0.2227
51000	0.3486	0.4701	0.6563	0.3701	0.3539	0.6386	0.6383	0.3822	0.4709	0.3507	0.6844	0.3519	0.6313	0.6888	0.4152	0.7209	0.5731	0.3442	0.3508	0.3574	0.7438	0.7052	0.6476	0.4864	0.7193	0.2194
51600	0.3561	0.4741	0.6538	0.3617	0.3535	0.6362	0.6339	0.3719	0.4722	0.3501	0.6874	0.3536	0.6279	0.692	0.4142	0.7217	0.5813	0.3456	0.3508	0.357	0.7468	0.7064	0.6501	0.4801	0.725	0.2227
52200	0.3569	0.4775	0.6476	0.358	0.3531	0.632	0.6289	0.36	0.4662	0.3484	0.6881	0.355	0.622	0.6927	0.4131	0.7219	0.5843	0.3467	0.3496	0.3567	0.7461	0.7081	0.6509	0.4729	0.7241	0.2233
52800	0.3479	0.4850	0.642	0.3568	0.3527	0.6291	0.6234	0.35	0.4527	0.3491	0.6893	0.3569	0.6181	0.6942	0.4105	0.7238	0.5805	0.3456	0.3498	0.3568	0.7475	0.7092	0.649	0.4653	0.7206	0.2199
53400	0.3551	0.4856	0.6383	0.3562	0.3526	0.6263	0.6195	0.3472	0.4557	0.3482	0.6926	0.3582	0.6141	0.6969	0.4096	0.7237	0.5878	0.3464	0.3499	0.3567	0.7484	0.7111	0.6472	0.4613	0.7253	0.2228
54000	0.3547	0.4904	0.6327	0.3556	0.352	0.621	0.6127	0.3462	0.4508	0.3459	0.6939	0.361	0.6083	0.698	0.4088	0.7254	0.5936	0.3478	0.3501	0.3586	0.7493	0.7117	0.6465	0.4547	0.726	0.223
54600	0.3479	0.4949	0.6265	0.3551	0.3519	0.618	0.6084	0.3449	0.4395	0.3474	0.6958	0.3647	0.6032	0.7007	0.4084	0.7263	0.5939	0.3486	0.3499	0.3569	0.7509	0.7139	0.6437	0.4489	0.7217	0.2201
55200	0.3537	0.4989	0.6212	0.355	0.3517	0.6141	0.6028	0.3448	0.4429	0.3466	0.6973	0.3684	0.5986	0.7021	0.4078	0.7261	0.6004	0.3503	0.3502	0.3585	0.7532	0.7154	0.6422	0.4439	0.7254	0.2232
55800	0.3567	0.4998	0.6156	0.3542	0.3513	0.6105	0.5983	0.3428	0.4396	0.3475	0.6994	0.3739	0.5938	0.7041	0.4087	0.7261	0.6028	0.352	0.3511	0.3585	0.7515	0.7167	0.6395	0.4376	0.7264	0.2233
56400	0.3474	0.5061	0.6108	0.3547	0.351	0.6069	0.5938	0.3438	0.4306	0.3482	0.701	0.3788	0.59	0.7054	0.4082	0.7241	0.6019	0.3546	0.3512	0.3586	0.7527	0.7174	0.6385	0.4348	0.7243	0.2206
57000	0.3555	0.5082	0.6053	0.354	0.351	0.603	0.5888	0.3427	0.4356	0.3462	0.7035	0.3865	0.5845	0.7085	0.4088	0.7245	0.6085	0.3577	0.3519	0.3597	0.7526	0.7204	0.6369	0.4297	0.7285	0.2234
57600	0.3561	0.5097	0.5989	0.3538	0.3512	0.5959	0.5831	0.3427	0.4338	0.346	0.7033	0.3961	0.5779	0.7095	0.4095	0.7294	0.6108	0.3611	0.3526	0.3604	0.7566	0.7224	0.6353	0.4258	0.7274	0.2237
58200	0.3497	0.5157	0.5928	0.3537	0.3508	0.5931	0.5787	0.3426	0.4245	0.3475	0.7065	0.4084	0.5736	0.7095	0.4104	0.7268	0.6102	0.3648	0.3536	0.3624	0.7540	0.7218	0.632	0.4215	0.7243	0.2206
58800	0.3571	0.5189	0.5878	0.3529	0.3504	0.5879	0.5741	0.3423	0.4311	0.3468	0.7079	0.4173	0.5681	0.713	0.4113	0.7283	0.6152	0.373	0.3556	0.3639	0.7554	0.725	0.6284	0.4185	0.728	0.2236
59400	0.3583	0.5242	0.5838	0.3536	0.3505	0.5842	0.5698	0.3424	0.4306	0.3471	0.7105	0.4277	0.5641	0.7138	0.4126	0.7261	0.6189	0.3786	0.3573	0.3664	0.7564	0.7278	0.6261	0.4159	0.7312	0.2236
60000	0.3502	0.5296	0.5772	0.3531	0.3507	0.5794	0.5651	0.3427	0.423	0.3481	0.7127	0.4393	0.5584	0.7157	0.4137	0.7268	0.6162	0.3857	0.3595	0.3692	0.7572	0.7292	0.6236	0.4145	0.727	0.2206
60600	0.3589	0.5297	0.5722	0.3533	0.3505	0.5725	0.5596	0.3424	0.4295	0.3478	0.7129	0.4508	0.5518	0.7166	0.4157	0.7302	0.6193	0.3972	0.362	0.3728	0.7562	0.7275	0.6221	0.4123	0.7292	0.2238
61200	0.3607	0.5342	0.5669	0.3533	0.3507	0.5689	0.5548	0.3426	0.4303	0.3479	0.7156	0.4618	0.5458	0.7186	0.4165	0.7270	0.6227	0.4071	0.3657	0.3774	0.7575	0.7312	0.6168	0.4112	0.7319	0.2239
61800	0.3552	0.5414	0.5612	0.3525	0.3504	0.5617	0.5495	0.3418	0.4228	0.3494	0.7169	0.4702	0.5394	0.7185	0.4183	0.7272	0.6232	0.4152	0.3695	0.3828	0.7577	0.7312	0.6104	0.4092	0.7274	0.2211
62400	0.3638	0.5409	0.5557	0.3521	0.35	0.5545	0.5442	0.3406	0.4301	0.3499	0.7181	0.4775	0.5324	0.7203	0.42	0.7262	0.6269	0.4267	0.3747	0.3899	0.7571	0.7334	0.6047	0.4084	0.7306	0.2239
63000	0.3664	0.5427	0.5506	0.3522	0.3502	0.5491	0.539	0.3413	0.4308	0.3512	0.719	0.4845	0.5268	0.7215	0.4221	0.7290	0.6306	0.4379	0.381	0.3984	0.7575	0.7332	0.5982	0.4077	0.7315	0.2238
63600	0.3602	0.5499	0.5433	0.3523	0.3502	0.5418	0.5331	0.3416	0.4243	0.3535	0.7224	0.4912	0.5203	0.7226	0.4227	0.7276	0.6271	0.4481	0.3889	0.4094	0.7596	0.7346	0.5929	0.4082	0.7287	0.2209
64200	0.3724	0.5505	0.5393	0.3526	0.351	0.5365	0.5282	0.3414	0.4324	0.355	0.7274	0.4975	0.5137	0.7261	0.4245	0.7289	0.6323	0.4601	0.3982	0.4185	0.7608	0.7385	0.5845	0.4085	0.7344	0.2241
64800	0.3759	0.5544	0.5339	0.3527	0.3528	0.5287	0.5226	0.3411	0.4337	0.3576	0.7257	0.5027	0.507	0.7259	0.4262	0.7294	0.6338	0.4686	0.4086	0.4278	0.7596	0.7386	0.5777	0.4079	0.7313	0.2238
65400	0.3729	0.5584	0.5268	0.3527	0.3524	0.5236	0.5176	0.3413	0.4272	0.3615	0.726	0.5094	0.5009	0.7258	0.4276	0.7283	0.631	0.4741	0.4183	0.4386	0.7613	0.7402	0.5695	0.4091	0.7283	0.2208
66000	0.3873	0.5596	0.5216	0.3527	0.3523	0.514	0.5101	0.3416	0.4358	0.3649	0.7291	0.5129	0.4925	0.7274	0.4288	0.7268	0.6363	0.4828	0.4283	0.4495	0.7605	0.7427	0.5615	0.4091	0.7341	0.2238
66600	0.3945	0.5616	0.515	0.3527	0.3537	0.508	0.5047	0.3417	0.4365	0.3702	0.73	0.5176	0.487	0.7295	0.4312	0.7265	0.6362	0.4878	0.4394	0.4599	0.7613	0.7438	0.554	0.4103	0.7342	0.2242
67200	0.3985	0.5680	0.5073	0.3538	0.3542	0.5015	0.4993	0.3427	0.4304	0.3771	0.7299	0.5226	0.4818	0.73	0.4323	0.7296	0.6346	0.4934	0.4512	0.4714	0.7635	0.7439	0.5477	0.4121	0.73	0.2211
67800	0.4141	0.5693	0.503	0.354	0.3557	0.4944	0.4929	0.3424	0.4391	0.3843	0.7305	0.5253	0.4744	0.7293	0.4339	0.7323	0.6393	0.5021	0.4625	0.4813	0.7630	0.7438	0.5396	0.4126	0.7347	0.2245
68400	0.4238	0.5669	0.4945	0.3542	0.3573	0.4863	0.486	0.3434	0.4405	0.3932	0.7305	0.5286	0.4673	0.7298	0.4348	0.7312	0.6399	0.506	0.4724	0.4901	0.7614	0.7449	0.5323	0.4123	0.734	0.2245
69000	0.4271	0.5745	0.4874	0.3553	0.3589	0.4806	0.4808	0.3441	0.435	0.4039	0.7322	0.5318	0.4623	0.7318	0.4356	0.7274	0.639	0.5094	0.4815	0.4968	0.7647	0.7469	0.5258	0.4141	0.7304	0.2217
69600	0.4466	0.5747	0.4817	0.3553	0.3605	0.4748	0.4751	0.3454	0.4427	0.413	0.7357	0.5351	0.4576	0.7323	0.4379	0.7281	0.6407	0.5154	0.4881	0.5021	0.7656	0.7475	0.519	0.4153	0.7351	0.2248
70200	0.4582	0.5783	0.4758	0.3566	0.3629	0.4691	0.4698	0.3457	0.4443	0.422	0.7361	0.5383	0.4519	0.7336	0.4388	0.7281	0.6444	0.5199	0.4946	0.5082	0.7649	0.749	0.5141	0.4156	0.7357	0.2249
70800	0.4634	0.5822	0.4678	0.3581	0.3663	0.4647	0.4637	0.3472	0.4385	0.4341	0.7382	0.542	0.4483	0.735	0.4417	0.7274	0.6429	0.5224	0.4999	0.5131	0.7652	0.7503	0.5089	0.4181	0.7304	0.2216
71400	0.4784	0.5818	0.4621	0.3591	0.3698	0.4585	0.4586	0.3487	0.4469	0.4459	0.7388	0.545	0.4441	0.7361	0.4426	0.7275	0.6439	0.5277	0.505	0.5184	0.7664	0.7515	0.5025	0.4194	0.7366	0.2251
72000	0.4851	0.5834	0.456	0.3609	0.3744	0.4529	0.4535	0.3506	0.4483	0.4574	0.7419	0.5485	0.4399	0.7378	0.444	0.7294	0.6456	0.5306	0.51	0.5229	0.7688	0.7537	0.4974	0.4207	0.7377	0.2248
72600	0.483	0.5898	0.4483	0.3635	0.3796	0.4493	0.4481	0.3523	0.4429	0.4671	0.737	0.5505	0.435	0.7358	0.4461	0.7284	0.6453	0.5329	0.5138	0.5266	0.7661	0.7523	0.4913	0.4221	0.7303	0.2215
73200	0.4967	0.5879	0.4428	0.3653	0.3864	0.4432	0.4424	0.3551	0.4519	0.474	0.7381	0.554	0.4319	0.7367	0.4473	0.7277	0.6464	0.5378	0.5182	0.5315	0.7661	0.7526	0.4853	0.4224	0.7368	0.2247
73800	0.5014	0.5896	0.4369	0.369	0.3945	0.438	0.438	0.3585	0.4534	0.4813	0.74	0.5567	0.4283	0.7367	0.4495	0.7304	0.6475	0.5408	0.5221	0.5356	0.7665	0.7528	0.4803	0.4234	0.7353	0.2248
74400	0.4995	0.5964	0.4304	0.3734	0.4046	0.4338	0.4326	0.3637	0.4474	0.4878	0.7394	0.5591	0.4257	0.7377	0.4511	0.7342	0.6476	0.5435	0.5253	0.5393	0.7663	0.7525	0.4751	0.4246	0.7309	0.2218
75000	0.5109	0.5936	0.4248	0.3778	0.4117	0.4285	0.4284	0.368	0.4567	0.4929	0.7454	0.5628	0.4237	0.7407	0.452	0.7277	0.651	0.5474	0.5303	0.5431	0.7685	0.7548	0.4696	0.4263	0.7374	0.2253
75600	0.5164	0.5947	0.4188	0.3834	0.4201	0.4236	0.4241	0.3741	0.4595	0.4981	0.7506	0.5663	0.4212	0.7424	0.4539	0.7298	0.6528	0.5511	0.5343	0.5467	0.7717	0.7569	0.466	0.4285	0.7402	0.2251
76200	0.5125	0.6021	0.4134	0.3905	0.4302	0.42	0.4198	0.3823	0.4531	0.5036	0.7481	0.5684	0.4186	0.7429	0.4571	0.7293	0.6534	0.5522	0.5367	0.5496	0.7701	0.7578	0.4611	0.4292	0.731	0.2219
76800	0.5234	0.5994	0.4084	0.3978	0.439	0.4153	0.4148	0.391	0.4632	0.508	0.7492	0.5716	0.4163	0.743	0.4578	0.7284	0.6537	0.5571	0.5413	0.554	0.7713	0.7575	0.4571	0.4314	0.7385	0.2258
77400	0.527	0.6010	0.4035	0.4044	0.4499	0.4113	0.4109	0.3971	0.4646	0.5113	0.7472	0.5744	0.4143	0.743	0.4598	0.7287	0.6508	0.5587	0.5443	0.5573	0.7701	0.7568	0.4533	0.4314	0.7367	0.2257
78000	0.5228	0.6083	0.3984	0.4118	0.4599	0.4075	0.4079	0.4056	0.4592	0.5153	0.7469	0.5765	0.4131	0.743	0.4625	0.7297	0.6525	0.5605	0.5479	0.5601	0.7712	0.7564	0.4498	0.4351	0.7312	0.2221
78600	0.5332	0.6042	0.3937	0.4207	0.4687	0.403	0.403	0.4122	0.4695	0.5184	0.7479	0.5795	0.4101	0.7446	0.4642	0.7290	0.6554	0.5647	0.5502	0.5634	0.7721	0.7577	0.4469	0.4347	0.7371	0.2251
79200	0.5365	0.6055	0.3888	0.4298	0.4772	0.3992	0.3994	0.42	0.471	0.5231	0.7496	0.5823	0.4102	0.7449	0.4657	0.7279	0.6546	0.5679	0.5533	0.5667	0.7723	0.7583	0.4433	0.4369	0.7391	0.2253
79800	0.5322	0.6121	0.3838	0.4392	0.4827	0.3955	0.396	0.4287	0.4651	0.5266	0.7495	0.5846	0.4089	0.7458	0.4678	0.7280	0.6548	0.5684	0.556	0.5691	0.7713	0.7583	0.4406	0.4385	0.7314	0.2221
80400	0.5429	0.6088	0.3793	0.4488	0.4885	0.391	0.3921	0.4377	0.4755	0.5296	0.7518	0.5875	0.4083	0.747	0.4692	0.7282	0.656	0.5725	0.5598	0.573	0.7718	0.7604	0.4387	0.4406	0.7405	0.2259
81000	0.5461	0.6096	0.3766	0.4573	0.4943	0.3884	0.3891	0.4461	0.4782	0.5329	0.7531	0.5904	0.4082	0.7497	0.4721	0.7301	0.6555	0.576	0.5622	0.5761	0.7736	0.7632	0.4365	0.4429	0.7394	0.2257
81600	0.5414	0.6171	0.373	0.4658	0.498	0.3853	0.386	0.453	0.4724	0.5378	0.7511	0.5925	0.4082	0.7482	0.4736	0.7298	0.6552	0.5775	0.5653	0.5784	0.7740	0.7608	0.4352	0.4444	0.7322	0.2221
82200	0.5511	0.6132	0.3712	0.4727	0.5027	0.3825	0.3832	0.4587	0.4825	0.5398	0.753	0.5952	0.4087	0.7485	0.4767	0.7283	0.6535	0.58	0.5679	0.5821	0.7741	0.7612	0.4338	0.4456	0.7372	0.226
82800	0.5536	0.6143	0.369	0.4781	0.5071	0.3807	0.381	0.4638	0.4852	0.5419	0.7521	0.5968	0.4083	0.7491	0.4782	0.7282	0.6554	0.5821	0.5703	0.5843	0.7735	0.7613	0.4324	0.4475	0.7377	0.2259
83400	0.549	0.6197	0.3677	0.4834	0.5103	0.3792	0.3814	0.4692	0.4797	0.5459	0.7523	0.6001	0.4094	0.7502	0.4794	0.7289	0.6565	0.5844	0.5735	0.5869	0.7735	0.7632	0.4316	0.451	0.7315	0.2225
84000	0.5592	0.6141	0.3674	0.4881	0.5134	0.3773	0.3791	0.4717	0.4892	0.5486	0.7543	0.6011	0.4105	0.7509	0.4821	0.7286	0.6576	0.5881	0.5757	0.5904	0.7732	0.762	0.4303	0.4513	0.739	0.226
84600	0.561	0.6167	0.3677	0.4928	0.5165	0.3778	0.3796	0.4766	0.4918	0.5515	0.7552	0.6038	0.4107	0.7511	0.4848	0.7286	0.6577	0.5901	0.5786	0.5933	0.7741	0.7637	0.4305	0.4535	0.7389	0.2259
85200	0.5569	0.6250	0.3682	0.4971	0.5198	0.3781	0.3801	0.4794	0.4861	0.5557	0.7538	0.6062	0.4126	0.751	0.4866	0.7289	0.6596	0.5921	0.5817	0.5958	0.7750	0.7621	0.4302	0.4561	0.7332	0.2229
85800	0.5664	0.6197	0.3695	0.5009	0.5233	0.3788	0.3804	0.4827	0.496	0.5571	0.7556	0.6091	0.4151	0.7523	0.4887	0.7286	0.6583	0.5945	0.5841	0.5989	0.7759	0.7634	0.4297	0.457	0.7381	0.2261
86400	0.5686	0.6211	0.3711	0.5051	0.5248	0.3797	0.382	0.4848	0.4981	0.5591	0.7559	0.6106	0.4158	0.7522	0.491	0.7279	0.6579	0.5967	0.5859	0.6018	0.7747	0.7639	0.4296	0.4601	0.7386	0.2262
